# Supplementary material for: Extreme Temperatures Reduce Copepod Performance and Change the Relative Abundance of Internal Microbiota
Source: Ecol Evol. 2024 Oct 11;14(10):e70408. doi: 10.1002/ece3.70408 (PMC11470155; doi:10.1002/ece3.70408)
Supplement: Supplementary file 1 — Data S1. [file ECE3-14-e70408-s001.zip]

Archive with 13 entries (13 files):
- copepodsize.xlsx
- Fecundity.xlsx
- Hatching success.xlsx
- male female.xlsx
- Ordinal.xlsx
- Prob.xlsx
- Supp-Emmeans tables.xlsx
- Survival.xlsx
- Vu et al. Supplement S1 Rarefraction curves.docx
- Vu et al. Supplement S2 Principal coordinate analysis.docx
- Vu et al. Supplement S3 Emmeans-tables.xlsx
- Vu et al. Supplement S4 Total-of-392-OTUs.xlsx
- Vu et al. Supplement S5-2 Script for data analysis.R
