# Supplementary material for: Extreme Temperatures Reduce Copepod Performance and Change the Relative Abundance of Internal Microbiota
Source: Ecol Evol. 2024 Oct 11;14(10):e70408. doi: 10.1002/ece3.70408 (PMC11470155; doi:10.1002/ece3.70408)
Supplement: Supplementary file 1 — Data S1. [file ECE3-14-e70408-s001.zip › copepodsize.xlsx]

## Sheet: copepodsize
stages	Length	Temp	Stage.2
N1	97.561	T26	N
N1	97.561	T26	N
N1	97.561	T26	N
N1	97.561	T26	N
N1	97.561	T26	N
N1	97.561	T26	N
N1	97.561	T26	N
N1	97.561	T26	N
N1	97.561	T26	N
N1	121.951	T26	N
N1	121.951	T26	N
N1	121.951	T26	N
N1	121.951	T26	N
N1	121.951	T26	N
N1	121.951	T26	N
N1	134.146	T26	N
N1	134.146	T26	N
N1	134.146	T26	N
N1	121.951	T26	N
N1	121.951	T26	N
N1	121.951	T26	N
N1	121.951	T26	N
N1	121.951	T26	N
N2	121.951	T26	N
N2	121.951	T26	N
N2	121.951	T26	N
N2	121.951	T26	N
N2	121.951	T26	N
N2	121.951	T26	N
N2	121.951	T26	N
N2	121.951	T26	N
N2	121.951	T26	N
N2	146.341	T26	N
N2	146.341	T26	N
N2	146.341	T26	N
N2	158.537	T26	N
N2	158.537	T26	N
N2	158.537	T26	N
N2	158.537	T26	N
N2	158.537	T26	N
N2	146.341	T26	N
N2	146.341	T26	N
N2	146.341	T26	N
N2	146.341	T26	N
N2	146.341	T26	N
N2	146.341	T26	N
N2	146.341	T26	N
N3	146.341	T26	N
N3	146.341	T26	N
N3	146.341	T26	N
N3	146.341	T26	N
N3	146.341	T26	N
N3	158.537	T26	N
N3	158.537	T26	N
N3	158.537	T26	N
N3	158.537	T26	N
N3	146.341	T26	N
N3	146.341	T26	N
N3	146.341	T26	N
N3	170.732	T26	N
N3	170.732	T26	N
N3	170.732	T26	N
N3	170.732	T26	N
N3	182.927	T26	N
N3	182.927	T26	N
N3	182.927	T26	N
N3	170.732	T26	N
N3	170.732	T26	N
N3	170.732	T26	N
N4	170.732	T26	N
N4	170.732	T26	N
N4	170.732	T26	N
N4	170.732	T26	N
N4	170.732	T26	N
N4	170.732	T26	N
N4	170.732	T26	N
N4	195.122	T26	N
N4	195.122	T26	N
N4	195.122	T26	N
N4	195.122	T26	N
N4	195.122	T26	N
N4	195.122	T26	N
N4	207.317	T26	N
N4	207.317	T26	N
N4	207.317	T26	N
N4	207.317	T26	N
N4	207.317	T26	N
N4	195.122	T26	N
N4	195.122	T26	N
N4	195.122	T26	N
N4	195.122	T26	N
N4	195.122	T26	N
N4	195.122	T26	N
N5	195.122	T26	N
N5	195.122	T26	N
N5	195.122	T26	N
N5	195.122	T26	N
N5	195.122	T26	N
N5	195.122	T26	N
N5	195.122	T26	N
N5	195.122	T26	N
N5	195.122	T26	N
N5	195.122	T26	N
N5	219.512	T26	N
N5	219.512	T26	N
N5	219.512	T26	N
N5	231.707	T26	N
N5	231.707	T26	N
N5	231.707	T26	N
N5	231.707	T26	N
N5	231.707	T26	N
N5	219.512	T26	N
N5	219.512	T26	N
N5	219.512	T26	N
N5	219.512	T26	N
N5	219.512	T26	N
N6	219.512	T26	N
N6	219.512	T26	N
N6	219.512	T26	N
N6	219.512	T26	N
N6	219.512	T26	N
N6	219.512	T26	N
N6	243.902	T26	N
N6	243.902	T26	N
N6	243.902	T26	N
N6	243.902	T26	N
N6	256.098	T26	N
N6	256.098	T26	N
N6	256.098	T26	N
N6	256.098	T26	N
N6	243.902	T26	N
N6	243.902	T26	N
N6	243.902	T26	N
N6	243.902	T26	N
N6	243.902	T26	N
N6	243.902	T26	N
C1	268.293	T26	C
C1	268.293	T26	C
C1	268.293	T26	C
C1	268.293	T26	C
C1	268.293	T26	C
C1	268.293	T26	C
C1	268.293	T26	C
C1	292.683	T26	C
C1	292.683	T26	C
C1	292.683	T26	C
C1	292.683	T26	C
C1	292.683	T26	C
C1	292.683	T26	C
C1	292.683	T26	C
C1	292.683	T26	C
C1	317.073	T26	C
C1	317.073	T26	C
C1	317.073	T26	C
C1	317.073	T26	C
C1	317.073	T26	C
C1	317.073	T26	C
C1	317.073	T26	C
C1	317.073	T26	C
C1	317.073	T26	C
C2	317.073	T26	C
C2	317.073	T26	C
C2	317.073	T26	C
C2	317.073	T26	C
C2	317.073	T26	C
C2	317.073	T26	C
C2	317.073	T26	C
C2	317.073	T26	C
C2	317.073	T26	C
C2	317.073	T26	C
C2	317.073	T26	C
C2	341.463	T26	C
C2	341.463	T26	C
C2	341.463	T26	C
C2	341.463	T26	C
C2	341.463	T26	C
C2	365.854	T26	C
C2	365.854	T26	C
C2	365.854	T26	C
C2	365.854	T26	C
C2	365.854	T26	C
C2	365.854	T26	C
C2	365.854	T26	C
C2	365.854	T26	C
C2	365.854	T26	C
C3	390.244	T26	C
C3	390.244	T26	C
C3	390.244	T26	C
C3	390.244	T26	C
C3	390.244	T26	C
C3	390.244	T26	C
C3	390.244	T26	C
C3	390.244	T26	C
C3	390.244	T26	C
C3	390.244	T26	C
C3	390.244	T26	C
C3	390.244	T26	C
C3	390.244	T26	C
C3	390.244	T26	C
C3	414.634	T26	C
C3	414.634	T26	C
C3	414.634	T26	C
C3	414.634	T26	C
C3	414.634	T26	C
C3	414.634	T26	C
C3	414.634	T26	C
C3	414.634	T26	C
C3	414.634	T26	C
C3	414.634	T26	C
C3	414.634	T26	C
C3	414.634	T26	C
C4	439.024	T26	C
C4	439.024	T26	C
C4	439.024	T26	C
C4	439.024	T26	C
C4	439.024	T26	C
C4	439.024	T26	C
C4	439.024	T26	C
C4	439.024	T26	C
C4	439.024	T26	C
C4	439.024	T26	C
C4	439.024	T26	C
C4	463.415	T26	C
C4	463.415	T26	C
C4	463.415	T26	C
C4	463.415	T26	C
C4	463.415	T26	C
C4	463.415	T26	C
C4	463.415	T26	C
C4	463.415	T26	C
C4	463.415	T26	C
C4	463.415	T26	C
C4	463.415	T26	C
C4	463.415	T26	C
C4	487.805	T26	C
C4	487.805	T26	C
C4	487.805	T26	C
C4	487.805	T26	C
C4	487.805	T26	C
C5-male	536.585	T26	A
C5-male	512.195	T26	A
C5-male	463.415	T26	A
C5-male	463.415	T26	A
C5-male	487.805	T26	A
C5-male	536.585	T26	A
C5-male	512.195	T26	A
C5-male	463.415	T26	A
C5-male	439.024	T26	A
C5-male	512.195	T26	A
C5-male	463.415	T26	A
C5-male	439.024	T26	A
C5-male	463.415	T26	A
C5-male	439.024	T26	A
C5-male	536.585	T26	A
C5-male	512.195	T26	A
C5-male	536.585	T26	A
C5-male	536.585	T26	A
C5-male	560.976	T26	A
C5-male	512.195	T26	A
C5-male	463.415	T26	A
C5-male	487.805	T26	A
C5-male	487.805	T26	A
C5-male	463.415	T26	A
C5-male	512.195	T26	A
C5-male	439.024	T26	A
C5-male	463.415	T26	A
C5-male	463.415	T26	A
C5-male	463.415	T26	A
C5-male	536.585	T26	A
C5-male	536.585	T26	A
C5-male	536.585	T26	A
C5-male	512.195	T26	A
C5-male	512.195	T26	A
C5-male	512.195	T26	A
C5-male	414.634	T26	A
C5-male	536.585	T26	A
C5-male	463.415	T26	A
C5-male	512.195	T26	A
C5-male	536.585	T26	A
C5-male	512.195	T26	A
C5-male	439.024	T26	A
C5-male	487.805	T26	A
C5-male	512.195	T26	A
C5-male	439.024	T26	A
C5-male	463.415	T26	A
C5-male	439.024	T26	A
C5-male	439.024	T26	A
C5-male	487.805	T26	A
C5-male	390.244	T26	A
C5-male	439.024	T26	A
C5-male	439.024	T26	A
C5-male	536.585	T26	A
C5-male	487.805	T26	A
C5-male	512.195	T26	A
C5-female	487.805	T26	A
C5-female	536.585	T26	A
C5-female	585.366	T26	A
C5-female	585.366	T26	A
C5-female	560.976	T26	A
C5-female	560.976	T26	A
C5-female	585.366	T26	A
C5-female	585.366	T26	A
C5-female	560.976	T26	A
C5-female	585.366	T26	A
C5-female	536.585	T26	A
C5-female	560.976	T26	A
C5-female	609.756	T26	A
C5-female	560.976	T26	A
C5-female	585.366	T26	A
C5-female	560.976	T26	A
C5-female	536.585	T26	A
C5-female	536.585	T26	A
C5-female	560.976	T26	A
C5-female	512.195	T26	A
C5-female	512.195	T26	A
C5-female	585.366	T26	A
C5-female	560.976	T26	A
C5-female	609.756	T26	A
C5-female	512.195	T26	A
C5-female	560.976	T26	A
C5-female	560.976	T26	A
C5-female	609.756	T26	A
C5-female	536.585	T26	A
C5-female	560.976	T26	A
C5-female	536.585	T26	A
C5-female	536.585	T26	A
C5-female	536.585	T26	A
C5-female	512.195	T26	A
C5-female	560.976	T26	A
C5-female	512.195	T26	A
C5-female	512.195	T26	A
C5-female	487.805	T26	A
C5-female	536.585	T26	A
C5-female	487.805	T26	A
C5-female	512.195	T26	A
C5-female	536.585	T26	A
C5-female	512.195	T26	A
C5-female	536.585	T26	A
C5-female	560.976	T26	A
C5-female	585.366	T26	A
C5-female	536.585	T26	A
C5-female	512.195	T26	A
C5-female	560.976	T26	A
C5-female	536.585	T26	A
C5-female	609.756	T26	A
C5-female	536.585	T26	A
Male	560.976	T26	A
Male	560.976	T26	A
Male	560.976	T26	A
Male	560.976	T26	A
Male	585.366	T26	A
Male	560.976	T26	A
Male	560.976	T26	A
Male	560.976	T26	A
Male	585.366	T26	A
Male	560.976	T26	A
Male	560.976	T26	A
Male	609.756	T26	A
Male	512.195	T26	A
Male	609.756	T26	A
Male	536.585	T26	A
Male	487.805	T26	A
Male	560.976	T26	A
Male	536.585	T26	A
Male	609.756	T26	A
Male	512.195	T26	A
Male	560.976	T26	A
Male	536.585	T26	A
Male	536.585	T26	A
Male	536.585	T26	A
Male	512.195	T26	A
Male	536.585	T26	A
Male	463.415	T26	A
Male	487.805	T26	A
Male	487.805	T26	A
Male	439.024	T26	A
Male	463.415	T26	A
Male	439.024	T26	A
Male	463.415	T26	A
Male	463.415	T26	A
Male	463.415	T26	A
Male	439.024	T26	A
Male	463.415	T26	A
Male	463.415	T26	A
Male	487.805	T26	A
Male	487.805	T26	A
Male	536.585	T26	A
Female	634.146	T26	A
Female	658.537	T26	A
Female	634.146	T26	A
Female	634.146	T26	A
Female	658.537	T26	A
Female	658.537	T26	A
Female	634.146	T26	A
Female	658.537	T26	A
Female	658.537	T26	A
Female	658.537	T26	A
Female	634.146	T26	A
Female	658.537	T26	A
Female	609.756	T26	A
Female	585.366	T26	A
Female	585.366	T26	A
Female	585.366	T26	A
Female	707.317	T26	A
Female	658.537	T26	A
Female	585.366	T26	A
Female	609.756	T26	A
Female	756.098	T26	A
Female	634.146	T26	A
Female	609.756	T26	A
Female	682.927	T26	A
Female	658.537	T26	A
Female	658.537	T26	A
Female	609.756	T26	A
Female	585.366	T26	A
Female	682.927	T26	A
Female	634.146	T26	A
Female	634.146	T26	A
Female	634.146	T26	A
Female	609.756	T26	A
Female	634.146	T26	A
Female	658.537	T26	A
Female	634.146	T26	A
Female	634.146	T26	A
Female	609.756	T26	A
Female	609.756	T26	A
N1	97.561	T30	N
N1	97.561	T30	N
N1	97.561	T30	N
N1	97.561	T30	N
N1	97.561	T30	N
N1	97.561	T30	N
N1	97.561	T30	N
N1	97.561	T30	N
N1	97.561	T30	N
N1	97.561	T30	N
N1	97.561	T30	N
N1	97.561	T30	N
N1	97.561	T30	N
N1	97.561	T30	N
N1	97.561	T30	N
N1	121.951	T30	N
N1	121.951	T30	N
N1	121.951	T30	N
N1	121.951	T30	N
N2	121.951	T30	N
N2	121.951	T30	N
N2	121.951	T30	N
N2	121.951	T30	N
N2	121.951	T30	N
N2	134.146	T30	N
N2	134.146	T30	N
N2	134.146	T30	N
N2	134.146	T30	N
N2	134.146	T30	N
N2	146.341	T30	N
N2	146.341	T30	N
N2	146.341	T30	N
N2	146.341	T30	N
N2	146.341	T30	N
N2	158.537	T30	N
N2	158.537	T30	N
N2	158.537	T30	N
N2	158.537	T30	N
N2	146.341	T30	N
N2	146.341	T30	N
N2	146.341	T30	N
N3	170.732	T30	N
N3	170.732	T30	N
N3	170.732	T30	N
N3	170.732	T30	N
N3	170.732	T30	N
N3	170.732	T30	N
N3	170.732	T30	N
N3	182.927	T30	N
N3	182.927	T30	N
N3	182.927	T30	N
N3	170.732	T30	N
N3	170.732	T30	N
N3	170.732	T30	N
N3	146.341	T30	N
N3	146.341	T30	N
N3	146.341	T30	N
N3	146.341	T30	N
N3	146.341	T30	N
N4	170.732	T30	N
N4	170.732	T30	N
N4	170.732	T30	N
N4	170.732	T30	N
N4	170.732	T30	N
N4	170.732	T30	N
N4	170.732	T30	N
N4	170.732	T30	N
N4	170.732	T30	N
N4	195.122	T30	N
N4	195.122	T30	N
N4	195.122	T30	N
N4	195.122	T30	N
N4	207.317	T30	N
N4	207.317	T30	N
N4	207.317	T30	N
N4	207.317	T30	N
N4	207.317	T30	N
N4	195.122	T30	N
N4	195.122	T30	N
N4	195.122	T30	N
N4	195.122	T30	N
N4	195.122	T30	N
N5	195.122	T30	N
N5	195.122	T30	N
N5	195.122	T30	N
N5	195.122	T30	N
N5	219.512	T30	N
N5	219.512	T30	N
N5	219.512	T30	N
N5	219.512	T30	N
N5	231.707	T30	N
N5	231.707	T30	N
N5	231.707	T30	N
N5	231.707	T30	N
N5	231.707	T30	N
N5	219.512	T30	N
N5	219.512	T30	N
N5	219.512	T30	N
N5	219.512	T30	N
N5	219.512	T30	N
N5	219.512	T30	N
N6	219.512	T30	N
N6	219.512	T30	N
N6	219.512	T30	N
N6	219.512	T30	N
N6	219.512	T30	N
N6	219.512	T30	N
N6	219.512	T30	N
N6	219.512	T30	N
N6	219.512	T30	N
N6	219.512	T30	N
N6	219.512	T30	N
N6	243.902	T30	N
N6	243.902	T30	N
N6	243.902	T30	N
N6	256.098	T30	N
N6	256.098	T30	N
N6	256.098	T30	N
N6	256.098	T30	N
N6	243.902	T30	N
N6	243.902	T30	N
N6	243.902	T30	N
C1	268.293	T30	C
C1	268.293	T30	C
C1	268.293	T30	C
C1	292.683	T30	C
C1	292.683	T30	C
C1	292.683	T30	C
C1	292.683	T30	C
C1	292.683	T30	C
C1	292.683	T30	C
C1	292.683	T30	C
C1	292.683	T30	C
C1	292.683	T30	C
C1	292.683	T30	C
C1	292.683	T30	C
C1	292.683	T30	C
C1	317.073	T30	C
C1	317.073	T30	C
C1	317.073	T30	C
C1	317.073	T30	C
C1	317.073	T30	C
C1	317.073	T30	C
C1	317.073	T30	C
C1	317.073	T30	C
C2	341.463	T30	C
C2	341.463	T30	C
C2	341.463	T30	C
C2	341.463	T30	C
C2	341.463	T30	C
C2	341.463	T30	C
C2	341.463	T30	C
C2	341.463	T30	C
C2	341.463	T30	C
C2	341.463	T30	C
C2	341.463	T30	C
C2	365.854	T30	C
C2	365.854	T30	C
C2	365.854	T30	C
C2	365.854	T30	C
C2	365.854	T30	C
C2	365.854	T30	C
C2	365.854	T30	C
C2	365.854	T30	C
C2	365.854	T30	C
C2	365.854	T30	C
C2	365.854	T30	C
C3	365.854	T30	C
C3	365.854	T30	C
C3	365.854	T30	C
C3	390.244	T30	C
C3	390.244	T30	C
C3	390.244	T30	C
C3	390.244	T30	C
C3	390.244	T30	C
C3	390.244	T30	C
C3	390.244	T30	C
C3	390.244	T30	C
C3	390.244	T30	C
C3	390.244	T30	C
C3	390.244	T30	C
C3	390.244	T30	C
C3	390.244	T30	C
C3	414.634	T30	C
C3	414.634	T30	C
C3	414.634	T30	C
C3	414.634	T30	C
C3	414.634	T30	C
C3	414.634	T30	C
C3	414.634	T30	C
C3	414.634	T30	C
C3	414.634	T30	C
C3	414.634	T30	C
C4	414.634	T30	C
C4	414.634	T30	C
C4	414.634	T30	C
C4	414.634	T30	C
C4	414.634	T30	C
C4	414.634	T30	C
C4	439.024	T30	C
C4	439.024	T30	C
C4	439.024	T30	C
C4	439.024	T30	C
C4	439.024	T30	C
C4	439.024	T30	C
C4	439.024	T30	C
C4	439.024	T30	C
C4	439.024	T30	C
C4	439.024	T30	C
C4	439.024	T30	C
C4	439.024	T30	C
C4	439.024	T30	C
C4	439.024	T30	C
C4	439.024	T30	C
C4	463.415	T30	C
C4	463.415	T30	C
C4	463.415	T30	C
C4	463.415	T30	C
C4	463.415	T30	C
C4	463.415	T30	C
C4	463.415	T30	C
C4	463.415	T30	C
C4	463.415	T30	C
C5-male	487.805	T30	A
C5-male	487.805	T30	A
C5-male	487.805	T30	A
C5-male	487.805	T30	A
C5-male	487.805	T30	A
C5-male	487.805	T30	A
C5-male	487.805	T30	A
C5-male	487.805	T30	A
C5-male	487.805	T30	A
C5-male	512.195	T30	A
C5-male	512.195	T30	A
C5-male	512.195	T30	A
C5-male	512.195	T30	A
C5-male	512.195	T30	A
C5-male	512.195	T30	A
C5-male	512.195	T30	A
C5-male	512.195	T30	A
C5-male	512.195	T30	A
C5-male	512.195	T30	A
C5-male	512.195	T30	A
C5-male	536.585	T30	A
C5-male	536.585	T30	A
C5-male	536.585	T30	A
C5-male	536.585	T30	A
C5-male	536.585	T30	A
C5-male	536.585	T30	A
C5-male	536.585	T30	A
C5-male	536.585	T30	A
C5-male	536.585	T30	A
C5-male	536.585	T30	A
C5-male	536.585	T30	A
C5-male	536.585	T30	A
C5-male	536.585	T30	A
C5-male	536.585	T30	A
C5-female	585.366	T30	A
C5-female	585.366	T30	A
C5-female	585.366	T30	A
C5-female	585.366	T30	A
C5-female	585.366	T30	A
C5-female	585.366	T30	A
C5-female	585.366	T30	A
C5-female	585.366	T30	A
C5-female	585.366	T30	A
C5-female	585.366	T30	A
C5-female	585.366	T30	A
C5-female	585.366	T30	A
C5-female	609.756	T30	A
C5-female	609.756	T30	A
C5-female	609.756	T30	A
C5-female	609.756	T30	A
C5-female	609.756	T30	A
C5-female	609.756	T30	A
C5-female	609.756	T30	A
C5-female	609.756	T30	A
C5-female	609.756	T30	A
C5-female	609.756	T30	A
C5-female	609.756	T30	A
C5-female	609.756	T30	A
C5-female	609.756	T30	A
C5-female	634.146	T30	A
C5-female	634.146	T30	A
C5-female	634.146	T30	A
C5-female	634.146	T30	A
C5-female	634.146	T30	A
C5-female	634.146	T30	A
C5-female	634.146	T30	A
C5-female	634.146	T30	A
C5-female	634.146	T30	A
C5-female	634.146	T30	A
C5-female	658.537	T30	A
C5-female	658.537	T30	A
C5-female	658.537	T30	A
C5-female	658.537	T30	A
Male	609.756	T30	A
Male	585.366	T30	A
Male	585.366	T30	A
Male	609.756	T30	A
Male	609.756	T30	A
Male	609.756	T30	A
Male	585.366	T30	A
Male	609.756	T30	A
Male	585.366	T30	A
Male	609.756	T30	A
Male	609.756	T30	A
Male	585.366	T30	A
Male	609.756	T30	A
Male	585.366	T30	A
Male	609.756	T30	A
Male	634.146	T30	A
Male	585.366	T30	A
Male	585.366	T30	A
Male	609.756	T30	A
Male	585.366	T30	A
Male	585.366	T30	A
Male	585.366	T30	A
Male	585.366	T30	A
Male	585.366	T30	A
Male	609.756	T30	A
Male	609.756	T30	A
Male	585.366	T30	A
Male	609.756	T30	A
Male	585.366	T30	A
Male	585.366	T30	A
Male	585.366	T30	A
Male	609.756	T30	A
Male	609.756	T30	A
Male	585.366	T30	A
Male	585.366	T30	A
Male	585.366	T30	A
Female	707.317	T30	A
Female	707.317	T30	A
Female	731.707	T30	A
Female	756.098	T30	A
Female	707.317	T30	A
Female	731.707	T30	A
Female	707.317	T30	A
Female	756.098	T30	A
Female	707.317	T30	A
Female	756.098	T30	A
Female	707.317	T30	A
Female	756.098	T30	A
Female	756.098	T30	A
Female	756.098	T30	A
Female	707.317	T30	A
Female	731.707	T30	A
Female	756.098	T30	A
Female	707.317	T30	A
Female	731.707	T30	A
Female	731.707	T30	A
Female	731.707	T30	A
Female	756.098	T30	A
Female	731.707	T30	A
Female	731.707	T30	A
Female	756.098	T30	A
Female	756.098	T30	A
Female	756.098	T30	A
Female	707.317	T30	A
Female	731.707	T30	A
Female	731.707	T30	A
Female	731.707	T30	A
Female	756.098	T30	A
Female	731.707	T30	A
Female	731.707	T30	A
Female	731.707	T30	A
Female	707.317	T30	A
N1	97.561	T34	N
N1	97.561	T34	N
N1	97.561	T34	N
N1	97.561	T34	N
N1	97.561	T34	N
N1	97.561	T34	N
N1	97.561	T34	N
N1	97.561	T34	N
N1	109.756	T34	N
N1	97.561	T34	N
N1	97.561	T34	N
N1	97.561	T34	N
N1	97.561	T34	N
N1	97.561	T34	N
N1	97.561	T34	N
N1	121.951	T34	N
N1	134.146	T34	N
N1	134.146	T34	N
N1	121.951	T34	N
N1	121.951	T34	N
N1	121.951	T34	N
N1	121.951	T34	N
N2	121.951	T34	N
N2	121.951	T34	N
N2	121.951	T34	N
N2	121.951	T34	N
N2	121.951	T34	N
N2	121.951	T34	N
N2	121.951	T34	N
N2	121.951	T34	N
N2	121.951	T34	N
N2	121.951	T34	N
N2	121.951	T34	N
N2	121.951	T34	N
N2	121.951	T34	N
N2	121.951	T34	N
N2	121.951	T34	N
N2	121.951	T34	N
N2	121.951	T34	N
N2	121.951	T34	N
N2	146.341	T34	N
N2	146.341	T34	N
N2	158.537	T34	N
N2	158.537	T34	N
N2	158.537	T34	N
N2	146.341	T34	N
N2	146.341	T34	N
N2	146.341	T34	N
N2	146.341	T34	N
N2	146.341	T34	N
N3	146.341	T34	N
N3	146.341	T34	N
N3	146.341	T34	N
N3	146.341	T34	N
N3	146.341	T34	N
N3	146.341	T34	N
N3	146.341	T34	N
N3	170.732	T34	N
N3	170.732	T34	N
N3	182.927	T34	N
N3	182.927	T34	N
N3	182.927	T34	N
N3	170.732	T34	N
N3	170.732	T34	N
N3	170.732	T34	N
N3	170.732	T34	N
N3	170.732	T34	N
N4	170.732	T34	N
N4	170.732	T34	N
N4	170.732	T34	N
N4	170.732	T34	N
N4	170.732	T34	N
N4	182.927	T34	N
N4	182.927	T34	N
N4	170.732	T34	N
N4	170.732	T34	N
N4	170.732	T34	N
N4	170.732	T34	N
N4	170.732	T34	N
N4	195.122	T34	N
N4	195.122	T34	N
N4	195.122	T34	N
N4	207.317	T34	N
N4	207.317	T34	N
N4	207.317	T34	N
N4	195.122	T34	N
N4	195.122	T34	N
N4	195.122	T34	N
N4	195.122	T34	N
N5	195.122	T34	N
N5	195.122	T34	N
N5	195.122	T34	N
N5	219.512	T34	N
N5	219.512	T34	N
N5	219.512	T34	N
N5	219.512	T34	N
N5	231.707	T34	N
N5	231.707	T34	N
N5	231.707	T34	N
N5	231.707	T34	N
N5	231.707	T34	N
N5	231.707	T34	N
N5	219.512	T34	N
N5	219.512	T34	N
N5	219.512	T34	N
N5	219.512	T34	N
N5	219.512	T34	N
N5	219.512	T34	N
N5	219.512	T34	N
N5	219.512	T34	N
N6	219.512	T34	N
N6	219.512	T34	N
N6	219.512	T34	N
N6	219.512	T34	N
N6	231.707	T34	N
N6	231.707	T34	N
N6	219.512	T34	N
N6	219.512	T34	N
N6	219.512	T34	N
N6	219.512	T34	N
N6	243.902	T34	N
N6	243.902	T34	N
N6	243.902	T34	N
N6	256.098	T34	N
N6	256.098	T34	N
N6	256.098	T34	N
N6	243.902	T34	N
N6	243.902	T34	N
N6	243.902	T34	N
N6	268.293	T34	N
N6	268.293	T34	N
C1	268.293	T34	C
C1	268.293	T34	C
C1	268.293	T34	C
C1	268.293	T34	C
C1	268.293	T34	C
C1	268.293	T34	C
C1	268.293	T34	C
C1	268.293	T34	C
C1	292.683	T34	C
C1	292.683	T34	C
C1	292.683	T34	C
C1	292.683	T34	C
C1	292.683	T34	C
C1	292.683	T34	C
C1	292.683	T34	C
C1	292.683	T34	C
C1	292.683	T34	C
C1	292.683	T34	C
C1	292.683	T34	C
C1	292.683	T34	C
C1	292.683	T34	C
C1	292.683	T34	C
C1	292.683	T34	C
C1	292.683	T34	C
C1	317.073	T34	C
C1	317.073	T34	C
C1	317.073	T34	C
C1	317.073	T34	C
C1	317.073	T34	C
C1	317.073	T34	C
C1	317.073	T34	C
C1	317.073	T34	C
C1	317.073	T34	C
C1	317.073	T34	C
C1	317.073	T34	C
C1	317.073	T34	C
C1	317.073	T34	C
C2	317.073	T34	C
C2	317.073	T34	C
C2	317.073	T34	C
C2	341.463	T34	C
C2	341.463	T34	C
C2	341.463	T34	C
C2	341.463	T34	C
C2	341.463	T34	C
C2	341.463	T34	C
C2	341.463	T34	C
C2	341.463	T34	C
C2	341.463	T34	C
C2	341.463	T34	C
C2	341.463	T34	C
C2	341.463	T34	C
C2	341.463	T34	C
C2	341.463	T34	C
C2	341.463	T34	C
C2	341.463	T34	C
C2	341.463	T34	C
C2	341.463	T34	C
C2	341.463	T34	C
C2	341.463	T34	C
C2	341.463	T34	C
C2	341.463	T34	C
C2	341.463	T34	C
C2	365.854	T34	C
C2	365.854	T34	C
C2	365.854	T34	C
C2	365.854	T34	C
C2	365.854	T34	C
C2	365.854	T34	C
C3	365.854	T34	C
C3	365.854	T34	C
C3	365.854	T34	C
C3	365.854	T34	C
C3	365.854	T34	C
C3	365.854	T34	C
C3	365.854	T34	C
C3	365.854	T34	C
C3	365.854	T34	C
C3	365.854	T34	C
C3	365.854	T34	C
C3	365.854	T34	C
C3	365.854	T34	C
C3	365.854	T34	C
C3	365.854	T34	C
C3	365.854	T34	C
C3	390.244	T34	C
C3	390.244	T34	C
C3	390.244	T34	C
C3	390.244	T34	C
C3	390.244	T34	C
C3	390.244	T34	C
C3	390.244	T34	C
C3	390.244	T34	C
C3	390.244	T34	C
C3	390.244	T34	C
C3	414.634	T34	C
C3	414.634	T34	C
C3	414.634	T34	C
C3	414.634	T34	C
C3	414.634	T34	C
C3	414.634	T34	C
C3	414.634	T34	C
C3	414.634	T34	C
C3	414.634	T34	C
C3	414.634	T34	C
C3	439.024	T34	C
C3	439.024	T34	C
C4	439.024	T34	C
C4	439.024	T34	C
C4	439.024	T34	C
C4	439.024	T34	C
C4	439.024	T34	C
C4	439.024	T34	C
C4	439.024	T34	C
C4	439.024	T34	C
C4	439.024	T34	C
C4	463.415	T34	C
C4	463.415	T34	C
C4	463.415	T34	C
C4	463.415	T34	C
C4	463.415	T34	C
C4	463.415	T34	C
C4	463.415	T34	C
C4	463.415	T34	C
C4	463.415	T34	C
C4	463.415	T34	C
C4	463.415	T34	C
C4	463.415	T34	C
C4	463.415	T34	C
C4	463.415	T34	C
C4	463.415	T34	C
C4	463.415	T34	C
C4	487.805	T34	C
C4	487.805	T34	C
C4	487.805	T34	C
C4	487.805	T34	C
C4	487.805	T34	C
C4	487.805	T34	C
C4	487.805	T34	C
C4	487.805	T34	C
C4	487.805	T34	C
C4	487.805	T34	C
C4	487.805	T34	C
C4	487.805	T34	C
C4	487.805	T34	C
C4	487.805	T34	C
C4	487.805	T34	C
C5-male	487.805	T34	A
C5-male	487.805	T34	A
C5-male	487.805	T34	A
C5-male	487.805	T34	A
C5-male	487.805	T34	A
C5-male	487.805	T34	A
C5-male	487.805	T34	A
C5-male	487.805	T34	A
C5-male	512.195	T34	A
C5-male	512.195	T34	A
C5-male	512.195	T34	A
C5-male	512.195	T34	A
C5-male	512.195	T34	A
C5-male	512.195	T34	A
C5-male	512.195	T34	A
C5-male	512.195	T34	A
C5-male	536.585	T34	A
C5-male	536.585	T34	A
C5-male	536.585	T34	A
C5-male	536.585	T34	A
C5-male	536.585	T34	A
C5-male	536.585	T34	A
C5-male	536.585	T34	A
C5-male	536.585	T34	A
C5-male	560.976	T34	A
C5-male	560.976	T34	A
C5-male	560.976	T34	A
C5-male	560.976	T34	A
C5-male	560.976	T34	A
C5-male	560.976	T34	A
C5-male	560.976	T34	A
C5-male	560.976	T34	A
C5-female	536.585	T34	A
C5-female	536.585	T34	A
C5-female	536.585	T34	A
C5-female	536.585	T34	A
C5-female	536.585	T34	A
C5-female	536.585	T34	A
C5-female	536.585	T34	A
C5-female	560.976	T34	A
C5-female	560.976	T34	A
C5-female	560.976	T34	A
C5-female	560.976	T34	A
C5-female	560.976	T34	A
C5-female	560.976	T34	A
C5-female	560.976	T34	A
C5-female	560.976	T34	A
C5-female	560.976	T34	A
C5-female	560.976	T34	A
C5-female	585.366	T34	A
C5-female	585.366	T34	A
C5-female	585.366	T34	A
C5-female	585.366	T34	A
C5-female	585.366	T34	A
C5-female	585.366	T34	A
C5-female	585.366	T34	A
C5-female	585.366	T34	A
C5-female	585.366	T34	A
C5-female	585.366	T34	A
C5-female	609.756	T34	A
C5-female	609.756	T34	A
Male	560.976	T34	A
Male	560.976	T34	A
Male	536.585	T34	A
Male	560.976	T34	A
Male	560.976	T34	A
Male	536.585	T34	A
Male	560.976	T34	A
Male	585.366	T34	A
Male	560.976	T34	A
Female	634.146	T34	A
Female	634.146	T34	A
Female	634.146	T34	A
Female	634.146	T34	A
Female	658.537	T34	A
Female	658.537	T34	A
Female	658.537	T34	A
Female	682.927	T34	A
Female	658.537	T34	A
Female	658.537	T34	A
Female	658.537	T34	A
Female	658.537	T34	A
Female	658.537	T34	A
Female	658.537	T34	A
Female	658.537	T34	A
Female	682.927	T34	A

## Sheet: metadata
stages: different developmental stages of copepod including Nauplii (N1-N6), Copepodites (C1-C5-females/C5-males), Adults (Male or Female)
Length: prosome length in µm of copepod measured individually
Temp: temperature treatments including T26, T30 and T34
Stages.2:different developmental stages of copepod including Nauplii (N), Copepodites (C) and Adults (A)
