# Supplementary material for: Extreme Temperatures Reduce Copepod Performance and Change the Relative Abundance of Internal Microbiota
Source: Ecol Evol. 2024 Oct 11;14(10):e70408. doi: 10.1002/ece3.70408 (PMC11470155; doi:10.1002/ece3.70408)
Supplement: Supplementary file 1 — Data S1. [file ECE3-14-e70408-s001.zip › Fecundity.xlsx]

## Sheet: Fecundity
Temp	Eggs	Day	Rep
T26	143	2	R1
T26	65	2	R2
T26	47	2	R3
T26	79	2	R4
T26	29	2	R5
T26	53	2	R6
T26	37	2	R7
T26	58	2	R8
T26	323	4	R1
T26	127	4	R2
T26	106	4	R3
T26	115	4	R4
T26	95	4	R5
T26	71	4	R6
T26	94	4	R7
T26	133	4	R8
T26	413	6	R1
T26	155	6	R2
T26	132	6	R3
T26	167	6	R4
T26	102	6	R5
T26	104	6	R6
T26	131	6	R7
T26	146	6	R8
T26	665	8	R1
T26	223	8	R2
T26	226	8	R3
T26	285	8	R4
T26	122	8	R5
T26	202	8	R6
T26	224	8	R7
T26	226	8	R8
T26	687	10	R1
T26	233	10	R2
T26	239	10	R3
T26	300	10	R4
T26	128	10	R5
T26	233	10	R6
T26	243	10	R7
T26	259	10	R8
T26	730	12	R1
T26	253	12	R2
T26	249	12	R3
T26	318	12	R4
T26	142	12	R5
T26	269	12	R6
T26	265	12	R7
T26	302	12	R8
T26	735	14	R1
T26	260	14	R2
T26	257	14	R3
T26	331	14	R4
T26	148	14	R5
T26	286	14	R6
T26	274	14	R7
T26	323	14	R8
T26	758	16	R1
T26	269	16	R2
T26	265	16	R3
T26	347	16	R4
T26	156	16	R5
T26	302	16	R6
T26	281	16	R7
T26	336	16	R8
T26	764	18	R1
T26	269	18	R2
T26	274	18	R3
T26	347	18	R4
T26	156	18	R5
T26	304	18	R6
T26	281	18	R7
T26	336	18	R8
T26	764	20	R1
T26	269	20	R2
T26	274	20	R3
T26	347	20	R4
T26	156	20	R5
T26	304	20	R6
T26	281	20	R7
T26	336	20	R8
T26	764	22	R1
T26	269	22	R2
T26	274	22	R3
T26	347	22	R4
T26	156	22	R5
T26	304	22	R6
T26	281	22	R7
T26	336	22	R8
T26	764	24	R1
T26	269	24	R2
T26	274	24	R3
T26	347	24	R4
T26	156	24	R5
T26	304	24	R6
T26	281	24	R7
T26	336	24	R8
T30	78	2	R9
T30	235	2	R10
T30	119	2	R11
T30	224	2	R12
T30	146	2	R13
T30	230	2	R14
T30	150	2	R15
T30	202	2	R16
T30	113	4	R9
T30	472	4	R10
T30	136	4	R11
T30	352	4	R12
T30	255	4	R13
T30	342	4	R14
T30	259	4	R15
T30	309	4	R16
T30	151	6	R9
T30	589	6	R10
T30	162	6	R11
T30	400	6	R12
T30	335	6	R13
T30	420	6	R14
T30	336	6	R15
T30	375	6	R16
T30	213	8	R9
T30	657	8	R10
T30	267	8	R11
T30	458	8	R12
T30	396	8	R13
T30	464	8	R14
T30	385	8	R15
T30	417	8	R16
T30	239	10	R9
T30	738	10	R10
T30	292	10	R11
T30	478	10	R12
T30	446	10	R13
T30	515	10	R14
T30	441	10	R15
T30	446	10	R16
T30	248	12	R9
T30	767	12	R10
T30	335	12	R11
T30	515	12	R12
T30	513	12	R13
T30	569	12	R14
T30	508	12	R15
T30	520	12	R16
T30	264	14	R9
T30	822	14	R10
T30	347	14	R11
T30	551	14	R12
T30	578	14	R13
T30	596	14	R14
T30	549	14	R15
T30	562	14	R16
T30	268	16	R9
T30	861	16	R10
T30	360	16	R11
T30	551	16	R12
T30	635	16	R13
T30	611	16	R14
T30	572	16	R15
T30	626	16	R16
T30	271	18	R9
T30	872	18	R10
T30	372	18	R11
T30	557	18	R12
T30	662	18	R13
T30	623	18	R14
T30	593	18	R15
T30	667	18	R16
T30	275	20	R9
T30	878	20	R10
T30	380	20	R11
T30	557	20	R12
T30	675	20	R13
T30	632	20	R14
T30	616	20	R15
T30	682	20	R16
T30	275	22	R9
T30	878	22	R10
T30	380	22	R11
T30	557	22	R12
T30	682	22	R13
T30	632	22	R14
T30	624	22	R15
T30	686	22	R16
T30	275	24	R9
T30	878	24	R10
T30	380	24	R11
T30	557	24	R12
T30	682	24	R13
T30	632	24	R14
T30	624	24	R15
T30	686	24	R16
T34	25	2	R17
T34	25	2	R18
T34	25	2	R19
T34	25	2	R20
T34	25	2	R21
T34	25	2	R22
T34	25	2	R23
T34	25	2	R24
T34	32	4	R17
T34	28	4	R18
T34	32	4	R19
T34	61	4	R20
T34	34	4	R21
T34	38	4	R22
T34	44	4	R23
T34	51	4	R24
T34	36	6	R17
T34	43	6	R18
T34	56	6	R19
T34	95	6	R20
T34	54	6	R21
T34	87	6	R22
T34	54	6	R23
T34	108	6	R24
T34	44	8	R17
T34	104	8	R18
T34	152	8	R19
T34	151	8	R20
T34	118	8	R21
T34	178	8	R22
T34	63	8	R23
T34	230	8	R24
T34	52	10	R17
T34	114	10	R18
T34	199	10	R19
T34	199	10	R20
T34	141	10	R21
T34	246	10	R22
T34	70	10	R23
T34	297	10	R24
T34	52	12	R17
T34	121	12	R18
T34	211	12	R19
T34	212	12	R20
T34	162	12	R21
T34	256	12	R22
T34	76	12	R23
T34	314	12	R24
T34	52	14	R17
T34	121	14	R18
T34	227	14	R19
T34	227	14	R20
T34	166	14	R21
T34	271	14	R22
T34	76	14	R23
T34	320	14	R24
T34	52	16	R17
T34	121	16	R18
T34	232	16	R19
T34	228	16	R20
T34	171	16	R21
T34	343	16	R22
T34	76	16	R23
T34	328	16	R24
T34	52	18	R17
T34	121	18	R18
T34	232	18	R19
T34	228	18	R20
T34	171	18	R21
T34	400	18	R22
T34	76	18	R23
T34	328	18	R24
T34	52	20	R17
T34	121	20	R18
T34	232	20	R19
T34	228	20	R20
T34	171	20	R21
T34	400	20	R22
T34	76	20	R23
T34	328	20	R24
T34	52	22	R17
T34	121	22	R18
T34	232	22	R19
T34	228	22	R20
T34	171	22	R21
T34	400	22	R22
T34	76	22	R23
T34	328	22	R24
T34	52	24	R17
T34	121	24	R18
T34	232	24	R19
T34	228	24	R20
T34	171	24	R21
T34	400	24	R22
T34	76	24	R23
T34	328	24	R24

## Sheet: metadata
Three temperature treatments ( T26, T30 and T34).
There are 8 replicates (Cups) for each treatment (coded as R1-R8 at T26; R9-R16 at T30 and R17-R24 at T34)
In each cup, one pair of adult copepods was present for reproduction. Eggs were collected from all replicates every two days, beginning on day 2 and continuing until day 24.
