# Supplementary material for: Extreme Temperatures Reduce Copepod Performance and Change the Relative Abundance of Internal Microbiota
Source: Ecol Evol. 2024 Oct 11;14(10):e70408. doi: 10.1002/ece3.70408 (PMC11470155; doi:10.1002/ece3.70408)
Supplement: Supplementary file 1 — Data S1. [file ECE3-14-e70408-s001.zip › Hatching success.xlsx]

## Sheet: Hatching success
Temperature	Hatching	Time
T26	0.4	24h
T26	0.6	24h
T26	0.5	24h
T26	0.3	24h
T26	0.7	24h
T26	0.2	24h
T26	0.5	24h
T26	0.5	24h
T26	0.3	24h
T26	0.4	24h
T26	0.4	24h
T26	0.4	24h
T30	0.9	24h
T30	0.9	24h
T30	0.9	24h
T30	1	24h
T30	0.9	24h
T30	0.9	24h
T34	0.9	24h
T34	0.9	24h
T34	0.9	24h
T34	0.9	24h
T34	0.9	24h
T34	0.9	24h
T34	0.9	24h
T34	1	24h
T34	1	24h
T34	1	24h
T26	0.8	48h
T26	0.7	48h
T26	0.8	48h
T26	0.8	48h
T26	0.6	48h
T26	0.5	48h
T26	0.8	48h
T26	0.9	48h
T26	0.9	48h
T26	0.9	48h
T26	0.9	48h
T26	0.9	48h
T30	0.9	48h
T30	1	48h
T30	1	48h
T30	0.9	48h
T30	1	48h
T30	0.9	48h
T34	0.9	48h
T34	0.9	48h
T34	0.9	48h
T34	0.9	48h
T34	0.9	48h
T34	1	48h
T34	1	48h
T34	1	48h
T34	1	48h
T34	1	48h

## Sheet: metadata
Temperature: three temperature treatments including T26, T30 and T34
Hatching: ratio between number of newly hatched nauplii to total incubated eggs
Time: time at which the observation occured (at 24 hours (24h) and 48 hours (48h) after incubation began)
