# Supplementary material for: Extreme Temperatures Reduce Copepod Performance and Change the Relative Abundance of Internal Microbiota
Source: Ecol Evol. 2024 Oct 11;14(10):e70408. doi: 10.1002/ece3.70408 (PMC11470155; doi:10.1002/ece3.70408)
Supplement: Supplementary file 1 — Data S1. [file ECE3-14-e70408-s001.zip › male female.xlsx]

## Sheet: male female
Temp	male	female	Rep
T26	70	70	R1
T26	27	30	R2
T26	61	72	R3
T26	21	26	R4
T26	88	55	R5
T30	64	32	R6
T30	67	43	R7
T30	84	27	R8
T30	65	32	R9
T30	107	11	R10
T34	34	11	R11
T34	57	50	R12
T34	76	37	R13
T34	48	26	R14
T34	66	25	R15

## Sheet: metadata
Temp: Temperature factor (including three treatments: T26, T30 and T34)
male: count number of males/C5-males at day 8
female: count number of females/C5-females at day 8
Rep: replications: there are 5 replications for each temperature (coded as R1-R5 for T26, R6-R10 for T30 and R11-R15 for T34
