# Supplementary material for: Extreme Temperatures Reduce Copepod Performance and Change the Relative Abundance of Internal Microbiota
Source: Ecol Evol. 2024 Oct 11;14(10):e70408. doi: 10.1002/ece3.70408 (PMC11470155; doi:10.1002/ece3.70408)
Supplement: Supplementary file 1 — Data S1. [file ECE3-14-e70408-s001.zip › Ordinal.xlsx]

## Sheet: Ordinal
Temperature	Day	replication	Stage
T26	2	R1	Nauplii
T26	2	R1	Nauplii
T26	2	R1	Nauplii
T26	2	R1	Nauplii
T26	2	R1	Nauplii
T26	2	R1	Nauplii
T26	2	R1	Nauplii
T26	2	R1	Nauplii
T26	2	R1	Nauplii
T26	2	R1	Nauplii
T26	2	R1	Nauplii
T26	2	R1	Nauplii
T26	2	R1	Nauplii
T26	2	R1	Nauplii
T26	2	R1	Nauplii
T26	2	R1	Nauplii
T26	2	R1	Nauplii
T26	2	R1	Nauplii
T26	2	R1	Nauplii
T26	2	R1	Nauplii
T26	2	R1	Nauplii
T26	2	R1	Nauplii
T26	2	R1	Nauplii
T26	2	R1	Nauplii
T26	2	R1	Nauplii
T26	2	R1	Nauplii
T26	2	R1	Nauplii
T26	2	R1	Nauplii
T26	2	R1	Nauplii
T26	2	R1	Nauplii
T26	2	R1	Nauplii
T26	2	R1	Nauplii
T26	2	R1	Nauplii
T26	2	R1	Nauplii
T26	2	R1	Nauplii
T26	2	R1	Nauplii
T26	2	R2	Nauplii
T26	2	R2	Nauplii
T26	2	R2	Nauplii
T26	2	R2	Nauplii
T26	2	R2	Nauplii
T26	2	R2	Nauplii
T26	2	R2	Nauplii
T26	2	R2	Nauplii
T26	2	R2	Nauplii
T26	2	R2	Nauplii
T26	2	R2	Nauplii
T26	2	R2	Nauplii
T26	2	R2	Nauplii
T26	2	R3	Nauplii
T26	2	R3	Nauplii
T26	2	R3	Nauplii
T26	2	R3	Nauplii
T26	2	R3	Nauplii
T26	2	R3	Nauplii
T26	2	R3	Nauplii
T26	2	R3	Nauplii
T26	2	R3	Nauplii
T26	2	R3	Nauplii
T26	2	R3	Nauplii
T26	2	R3	Nauplii
T26	2	R3	Nauplii
T26	2	R3	Nauplii
T26	2	R3	Nauplii
T26	2	R3	Nauplii
T26	2	R3	Nauplii
T26	2	R3	Nauplii
T26	2	R3	Nauplii
T26	2	R4	Nauplii
T26	2	R4	Nauplii
T26	2	R4	Nauplii
T26	2	R4	Nauplii
T26	2	R4	Nauplii
T26	2	R4	Nauplii
T26	2	R4	Nauplii
T26	2	R4	Nauplii
T26	2	R4	Nauplii
T26	2	R4	Nauplii
T26	2	R5	Nauplii
T26	2	R5	Nauplii
T26	2	R5	Nauplii
T26	2	R5	Nauplii
T26	2	R5	Nauplii
T26	2	R5	Nauplii
T26	2	R5	Nauplii
T26	2	R5	Nauplii
T26	2	R5	Nauplii
T26	2	R5	Nauplii
T26	2	R5	Nauplii
T26	2	R5	Nauplii
T26	2	R5	Nauplii
T26	2	R5	Nauplii
T26	2	R5	Nauplii
T26	2	R5	Nauplii
T26	2	R5	Nauplii
T26	2	R5	Nauplii
T26	2	R5	Nauplii
T26	2	R5	Nauplii
T26	2	R5	Nauplii
T26	2	R5	Nauplii
T26	2	R5	Nauplii
T26	2	R5	Nauplii
T26	2	R6	Nauplii
T26	2	R6	Nauplii
T26	2	R6	Nauplii
T26	2	R6	Nauplii
T26	2	R6	Nauplii
T26	2	R6	Nauplii
T26	2	R6	Nauplii
T26	2	R6	Nauplii
T26	2	R6	Nauplii
T26	2	R6	Nauplii
T26	2	R6	Nauplii
T26	2	R6	Nauplii
T26	2	R6	Nauplii
T26	2	R7	Nauplii
T26	2	R7	Nauplii
T26	2	R7	Nauplii
T26	2	R7	Nauplii
T26	2	R7	Nauplii
T26	2	R7	Nauplii
T26	2	R7	Nauplii
T26	2	R7	Nauplii
T26	2	R7	Nauplii
T26	2	R7	Nauplii
T26	2	R7	Nauplii
T26	2	R7	Nauplii
T26	2	R7	Nauplii
T26	2	R7	Nauplii
T26	2	R7	Nauplii
T26	2	R7	Nauplii
T26	2	R7	Nauplii
T26	2	R8	Nauplii
T26	2	R8	Nauplii
T26	2	R8	Nauplii
T26	2	R8	Nauplii
T26	2	R8	Nauplii
T26	2	R8	Nauplii
T26	2	R8	Nauplii
T26	2	R8	Nauplii
T26	2	R8	Nauplii
T26	2	R8	Nauplii
T26	2	R8	Nauplii
T26	2	R8	Nauplii
T26	2	R8	Nauplii
T26	2	R8	Nauplii
T26	2	R8	Nauplii
T26	2	R8	Nauplii
T26	2	R8	Nauplii
T26	2	R8	Nauplii
T26	2	R8	Nauplii
T26	2	R8	Nauplii
T26	2	R8	Nauplii
T26	2	R8	Nauplii
T26	2	R8	Nauplii
T26	2	R8	Nauplii
T26	2	R9	Nauplii
T26	2	R9	Nauplii
T26	2	R9	Nauplii
T26	2	R9	Nauplii
T26	2	R9	Nauplii
T26	2	R9	Nauplii
T26	2	R9	Nauplii
T26	2	R9	Nauplii
T26	2	R9	Nauplii
T26	2	R9	Nauplii
T26	2	R9	Nauplii
T26	2	R9	Nauplii
T26	2	R9	Nauplii
T26	2	R9	Nauplii
T26	2	R9	Nauplii
T26	2	R9	Nauplii
T26	2	R9	Nauplii
T26	2	R9	Nauplii
T26	2	R9	Nauplii
T26	2	R9	Nauplii
T26	2	R9	Nauplii
T26	2	R9	Nauplii
T26	2	R9	Nauplii
T26	2	R9	Nauplii
T26	2	R9	Nauplii
T26	2	R9	Nauplii
T26	2	R9	Nauplii
T26	2	R9	Nauplii
T26	2	R9	Nauplii
T26	2	R9	Nauplii
T26	2	R9	Nauplii
T26	2	R9	Nauplii
T26	2	R9	Nauplii
T26	2	R9	Nauplii
T26	2	R9	Nauplii
T26	2	R9	Nauplii
T26	2	R9	Nauplii
T26	2	R10	Nauplii
T26	2	R10	Nauplii
T26	2	R10	Nauplii
T26	2	R10	Nauplii
T26	2	R10	Nauplii
T26	2	R10	Nauplii
T26	2	R10	Nauplii
T26	2	R10	Nauplii
T26	2	R10	Nauplii
T26	2	R10	Nauplii
T26	2	R10	Nauplii
T26	2	R10	Nauplii
T26	3	R1	Nauplii
T26	3	R1	Nauplii
T26	3	R1	Nauplii
T26	3	R1	Nauplii
T26	3	R1	Nauplii
T26	3	R1	Nauplii
T26	3	R1	Nauplii
T26	3	R1	Nauplii
T26	3	R1	Nauplii
T26	3	R1	Nauplii
T26	3	R1	Nauplii
T26	3	R1	Nauplii
T26	3	R1	Nauplii
T26	3	R1	Nauplii
T26	3	R1	Nauplii
T26	3	R1	Nauplii
T26	3	R1	Nauplii
T26	3	R1	Nauplii
T26	3	R1	Nauplii
T26	3	R2	Nauplii
T26	3	R2	Nauplii
T26	3	R2	Nauplii
T26	3	R2	Nauplii
T26	3	R2	Nauplii
T26	3	R3	Nauplii
T26	3	R3	Nauplii
T26	3	R3	Nauplii
T26	3	R3	Nauplii
T26	3	R3	Nauplii
T26	3	R3	Nauplii
T26	3	R3	Nauplii
T26	3	R3	Nauplii
T26	3	R3	Nauplii
T26	3	R3	Nauplii
T26	3	R3	Nauplii
T26	3	R3	Nauplii
T26	3	R3	Nauplii
T26	3	R4	Nauplii
T26	3	R4	Nauplii
T26	3	R4	Nauplii
T26	3	R4	Nauplii
T26	3	R4	Nauplii
T26	3	R4	Nauplii
T26	3	R4	Nauplii
T26	3	R4	Nauplii
T26	3	R4	Nauplii
T26	3	R4	Nauplii
T26	3	R4	Nauplii
T26	3	R4	Nauplii
T26	3	R4	Nauplii
T26	3	R4	Nauplii
T26	3	R4	Nauplii
T26	3	R4	Nauplii
T26	3	R4	Nauplii
T26	3	R4	Nauplii
T26	3	R4	Nauplii
T26	3	R4	Nauplii
T26	3	R4	Nauplii
T26	3	R4	Nauplii
T26	3	R4	Nauplii
T26	3	R4	Nauplii
T26	3	R4	Nauplii
T26	3	R4	Nauplii
T26	3	R4	Nauplii
T26	3	R4	Nauplii
T26	3	R5	Nauplii
T26	3	R5	Nauplii
T26	3	R5	Nauplii
T26	3	R5	Nauplii
T26	3	R5	Nauplii
T26	3	R5	Nauplii
T26	3	R5	Nauplii
T26	3	R5	Nauplii
T26	3	R6	Nauplii
T26	3	R6	Nauplii
T26	3	R6	Nauplii
T26	3	R6	Nauplii
T26	3	R6	Nauplii
T26	3	R6	Nauplii
T26	3	R6	Nauplii
T26	3	R6	Nauplii
T26	3	R6	Nauplii
T26	3	R6	Nauplii
T26	3	R6	Nauplii
T26	3	R6	Nauplii
T26	3	R7	Nauplii
T26	3	R7	Nauplii
T26	3	R7	Nauplii
T26	3	R7	Nauplii
T26	3	R7	Nauplii
T26	3	R7	Nauplii
T26	3	R7	Nauplii
T26	3	R7	Nauplii
T26	3	R7	Nauplii
T26	3	R7	Nauplii
T26	3	R7	Nauplii
T26	3	R7	Nauplii
T26	3	R7	Nauplii
T26	3	R8	Nauplii
T26	3	R8	Nauplii
T26	3	R8	Nauplii
T26	3	R8	Nauplii
T26	3	R8	Nauplii
T26	3	R8	Nauplii
T26	3	R8	Nauplii
T26	3	R8	Nauplii
T26	3	R8	Nauplii
T26	3	R8	Nauplii
T26	3	R9	Nauplii
T26	3	R9	Nauplii
T26	3	R9	Nauplii
T26	3	R9	Nauplii
T26	3	R9	Nauplii
T26	3	R9	Nauplii
T26	3	R9	Nauplii
T26	3	R9	Nauplii
T26	3	R9	Nauplii
T26	3	R9	Nauplii
T26	3	R9	Nauplii
T26	3	R9	Nauplii
T26	3	R9	Nauplii
T26	3	R9	Nauplii
T26	3	R9	Nauplii
T26	3	R9	Nauplii
T26	3	R9	Nauplii
T26	3	R9	Nauplii
T26	3	R9	Nauplii
T26	3	R9	Nauplii
T26	3	R9	Nauplii
T26	3	R9	Nauplii
T26	3	R9	Nauplii
T26	3	R9	Nauplii
T26	3	R9	Nauplii
T26	3	R9	Nauplii
T26	3	R9	Nauplii
T26	3	R10	Nauplii
T26	3	R10	Nauplii
T26	3	R10	Nauplii
T26	3	R10	Nauplii
T26	3	R10	Nauplii
T26	3	R10	Nauplii
T26	3	R10	Nauplii
T26	3	R10	Nauplii
T26	3	R10	Nauplii
T26	3	R10	Nauplii
T26	3	R10	Nauplii
T26	3	R10	Nauplii
T26	3	R10	Nauplii
T26	3	R10	Nauplii
T26	3	R10	Nauplii
T26	3	R10	Nauplii
T26	3	R10	Nauplii
T26	3	R10	Nauplii
T26	3	R10	Nauplii
T26	3	R10	Nauplii
T26	3	R10	Nauplii
T26	4	R1	Nauplii
T26	4	R1	Nauplii
T26	4	R1	Nauplii
T26	4	R1	Nauplii
T26	4	R1	Nauplii
T26	4	R1	Copepodite
T26	4	R1	Copepodite
T26	4	R1	Copepodite
T26	4	R1	Copepodite
T26	4	R1	Copepodite
T26	4	R1	Copepodite
T26	4	R1	Copepodite
T26	4	R1	Copepodite
T26	4	R1	Copepodite
T26	4	R1	Copepodite
T26	4	R2	Nauplii
T26	4	R2	Nauplii
T26	4	R2	Nauplii
T26	4	R2	Nauplii
T26	4	R2	Copepodite
T26	4	R2	Copepodite
T26	4	R2	Copepodite
T26	4	R2	Copepodite
T26	4	R2	Copepodite
T26	4	R3	Nauplii
T26	4	R3	Nauplii
T26	4	R3	Nauplii
T26	4	R3	Nauplii
T26	4	R3	Copepodite
T26	4	R3	Copepodite
T26	4	R3	Copepodite
T26	4	R3	Copepodite
T26	4	R3	Copepodite
T26	4	R3	Copepodite
T26	4	R3	Copepodite
T26	4	R3	Copepodite
T26	4	R3	Copepodite
T26	4	R3	Copepodite
T26	4	R3	Copepodite
T26	4	R3	Copepodite
T26	4	R3	Copepodite
T26	4	R3	Copepodite
T26	4	R3	Copepodite
T26	4	R4	Nauplii
T26	4	R4	Copepodite
T26	4	R4	Copepodite
T26	4	R4	Copepodite
T26	4	R4	Copepodite
T26	4	R4	Copepodite
T26	4	R4	Copepodite
T26	4	R4	Copepodite
T26	4	R4	Copepodite
T26	4	R4	Copepodite
T26	4	R5	Nauplii
T26	4	R5	Nauplii
T26	4	R5	Nauplii
T26	4	R5	Copepodite
T26	4	R5	Copepodite
T26	4	R5	Copepodite
T26	4	R5	Copepodite
T26	4	R6	Nauplii
T26	4	R6	Nauplii
T26	4	R6	Nauplii
T26	4	R6	Nauplii
T26	4	R6	Copepodite
T26	4	R6	Copepodite
T26	4	R6	Copepodite
T26	4	R6	Copepodite
T26	4	R6	Copepodite
T26	4	R6	Copepodite
T26	4	R6	Copepodite
T26	4	R6	Copepodite
T26	4	R6	Copepodite
T26	4	R6	Copepodite
T26	4	R6	Copepodite
T26	4	R6	Copepodite
T26	4	R7	Nauplii
T26	4	R7	Nauplii
T26	4	R7	Nauplii
T26	4	R7	Nauplii
T26	4	R7	Nauplii
T26	4	R7	Nauplii
T26	4	R7	Nauplii
T26	4	R7	Nauplii
T26	4	R7	Nauplii
T26	4	R7	Nauplii
T26	4	R7	Nauplii
T26	4	R7	Nauplii
T26	4	R7	Nauplii
T26	4	R7	Nauplii
T26	4	R7	Copepodite
T26	4	R7	Copepodite
T26	4	R7	Copepodite
T26	4	R7	Copepodite
T26	4	R7	Copepodite
T26	4	R7	Copepodite
T26	4	R7	Copepodite
T26	4	R7	Copepodite
T26	4	R7	Copepodite
T26	4	R7	Copepodite
T26	4	R7	Copepodite
T26	4	R8	Nauplii
T26	4	R8	Nauplii
T26	4	R8	Copepodite
T26	4	R8	Copepodite
T26	4	R8	Copepodite
T26	4	R8	Copepodite
T26	4	R8	Copepodite
T26	4	R8	Copepodite
T26	4	R8	Copepodite
T26	4	R8	Copepodite
T26	4	R9	Nauplii
T26	4	R9	Nauplii
T26	4	R9	Nauplii
T26	4	R9	Nauplii
T26	4	R9	Nauplii
T26	4	R9	Nauplii
T26	4	R9	Nauplii
T26	4	R9	Nauplii
T26	4	R9	Nauplii
T26	4	R9	Nauplii
T26	4	R9	Copepodite
T26	4	R9	Copepodite
T26	4	R9	Copepodite
T26	4	R9	Copepodite
T26	4	R9	Copepodite
T26	4	R9	Copepodite
T26	4	R9	Copepodite
T26	4	R9	Copepodite
T26	4	R9	Copepodite
T26	4	R9	Copepodite
T26	4	R9	Copepodite
T26	4	R10	Nauplii
T26	4	R10	Nauplii
T26	4	R10	Nauplii
T26	4	R10	Nauplii
T26	4	R10	Copepodite
T26	4	R10	Copepodite
T26	4	R10	Copepodite
T26	4	R10	Copepodite
T26	4	R10	Copepodite
T26	4	R10	Copepodite
T26	4	R10	Copepodite
T26	4	R10	Copepodite
T26	4	R10	Copepodite
T26	4	R10	Copepodite
T26	4	R10	Copepodite
T26	4	R10	Copepodite
T26	4	R10	Copepodite
T26	4	R10	Copepodite
T26	5	R1	Nauplii
T26	5	R1	Copepodite
T26	5	R1	Copepodite
T26	5	R1	Copepodite
T26	5	R1	Copepodite
T26	5	R1	Copepodite
T26	5	R1	Copepodite
T26	5	R1	Copepodite
T26	5	R1	Copepodite
T26	5	R1	Copepodite
T26	5	R1	Copepodite
T26	5	R1	Copepodite
T26	5	R1	Copepodite
T26	5	R1	Copepodite
T26	5	R1	Copepodite
T26	5	R1	Copepodite
T26	5	R1	Copepodite
T26	5	R1	Copepodite
T26	5	R1	Copepodite
T26	5	R2	Nauplii
T26	5	R2	Copepodite
T26	5	R2	Copepodite
T26	5	R2	Copepodite
T26	5	R2	Copepodite
T26	5	R2	Copepodite
T26	5	R2	Copepodite
T26	5	R2	Copepodite
T26	5	R2	Copepodite
T26	5	R2	Copepodite
T26	5	R2	Copepodite
T26	5	R2	Copepodite
T26	5	R2	Copepodite
T26	5	R2	Copepodite
T26	5	R2	Copepodite
T26	5	R2	Copepodite
T26	5	R3	Nauplii
T26	5	R3	Copepodite
T26	5	R3	Copepodite
T26	5	R3	Copepodite
T26	5	R3	Copepodite
T26	5	R3	Copepodite
T26	5	R3	Copepodite
T26	5	R3	Copepodite
T26	5	R3	Copepodite
T26	5	R3	Copepodite
T26	5	R3	Copepodite
T26	5	R3	Copepodite
T26	5	R3	Copepodite
T26	5	R3	Copepodite
T26	5	R3	Copepodite
T26	5	R3	Copepodite
T26	5	R3	Copepodite
T26	5	R3	Copepodite
T26	5	R3	Copepodite
T26	5	R3	Copepodite
T26	5	R3	Copepodite
T26	5	R4	Nauplii
T26	5	R4	Copepodite
T26	5	R4	Copepodite
T26	5	R4	Copepodite
T26	5	R4	Copepodite
T26	5	R4	Copepodite
T26	5	R4	Copepodite
T26	5	R4	Copepodite
T26	5	R4	Copepodite
T26	5	R4	Copepodite
T26	5	R4	Copepodite
T26	5	R4	Copepodite
T26	5	R4	Copepodite
T26	5	R4	Copepodite
T26	5	R5	Nauplii
T26	5	R5	Copepodite
T26	5	R5	Copepodite
T26	5	R5	Copepodite
T26	5	R5	Copepodite
T26	5	R5	Copepodite
T26	5	R5	Copepodite
T26	5	R5	Copepodite
T26	5	R5	Copepodite
T26	5	R5	Copepodite
T26	5	R6	Nauplii
T26	5	R6	Copepodite
T26	5	R6	Copepodite
T26	5	R6	Copepodite
T26	5	R6	Copepodite
T26	5	R6	Copepodite
T26	5	R6	Copepodite
T26	5	R6	Copepodite
T26	5	R6	Copepodite
T26	5	R6	Copepodite
T26	5	R6	Copepodite
T26	5	R6	Copepodite
T26	5	R7	Nauplii
T26	5	R7	Nauplii
T26	5	R7	Nauplii
T26	5	R7	Copepodite
T26	5	R7	Copepodite
T26	5	R7	Copepodite
T26	5	R7	Copepodite
T26	5	R7	Copepodite
T26	5	R7	Copepodite
T26	5	R7	Copepodite
T26	5	R8	Nauplii
T26	5	R8	Nauplii
T26	5	R8	Copepodite
T26	5	R8	Copepodite
T26	5	R8	Copepodite
T26	5	R8	Copepodite
T26	5	R8	Copepodite
T26	5	R8	Copepodite
T26	5	R8	Copepodite
T26	5	R8	Copepodite
T26	5	R8	Copepodite
T26	5	R9	Nauplii
T26	5	R9	Copepodite
T26	5	R9	Copepodite
T26	5	R9	Copepodite
T26	5	R9	Copepodite
T26	5	R9	Copepodite
T26	5	R9	Copepodite
T26	5	R9	Copepodite
T26	5	R10	Copepodite
T26	5	R10	Copepodite
T26	5	R10	Copepodite
T26	5	R10	Copepodite
T26	5	R10	Copepodite
T26	5	R10	Copepodite
T26	5	R10	Copepodite
T26	5	R10	Copepodite
T26	5	R10	Copepodite
T26	5	R10	Copepodite
T26	5	R10	Copepodite
T26	5	R10	Copepodite
T26	5	R10	Copepodite
T26	5	R10	Copepodite
T26	5	R10	Copepodite
T26	6	R1	Copepodite
T26	6	R1	Copepodite
T26	6	R1	Copepodite
T26	6	R1	Copepodite
T26	6	R1	Copepodite
T26	6	R1	Copepodite
T26	6	R1	Copepodite
T26	6	R1	Copepodite
T26	6	R1	Copepodite
T26	6	R1	Copepodite
T26	6	R1	Copepodite
T26	6	R1	Copepodite
T26	6	R1	Copepodite
T26	6	R1	Copepodite
T26	6	R1	Copepodite
T26	6	R1	Copepodite
T26	6	R1	Copepodite
T26	6	R1	Copepodite
T26	6	R1	Copepodite
T26	6	R1	Copepodite
T26	6	R2	Copepodite
T26	6	R2	Copepodite
T26	6	R2	Copepodite
T26	6	R2	Copepodite
T26	6	R2	Copepodite
T26	6	R2	Copepodite
T26	6	R2	Copepodite
T26	6	R2	Copepodite
T26	6	R2	Copepodite
T26	6	R2	Copepodite
T26	6	R2	Copepodite
T26	6	R2	Copepodite
T26	6	R2	Copepodite
T26	6	R3	Copepodite
T26	6	R3	Copepodite
T26	6	R3	Copepodite
T26	6	R3	Copepodite
T26	6	R3	Copepodite
T26	6	R3	Copepodite
T26	6	R3	Copepodite
T26	6	R3	Copepodite
T26	6	R3	Copepodite
T26	6	R3	Copepodite
T26	6	R3	Copepodite
T26	6	R3	Copepodite
T26	6	R3	Copepodite
T26	6	R3	Copepodite
T26	6	R3	Copepodite
T26	6	R3	Copepodite
T26	6	R3	Copepodite
T26	6	R3	Copepodite
T26	6	R3	Copepodite
T26	6	R3	Copepodite
T26	6	R3	Copepodite
T26	6	R3	Copepodite
T26	6	R3	Copepodite
T26	6	R3	Copepodite
T26	6	R3	Copepodite
T26	6	R3	Copepodite
T26	6	R3	Copepodite
T26	6	R3	Copepodite
T26	6	R3	Copepodite
T26	6	R4	Copepodite
T26	6	R4	Copepodite
T26	6	R4	Copepodite
T26	6	R4	Copepodite
T26	6	R4	Copepodite
T26	6	R4	Copepodite
T26	6	R4	Copepodite
T26	6	R4	Copepodite
T26	6	R4	Copepodite
T26	6	R4	Copepodite
T26	6	R4	Copepodite
T26	6	R4	Copepodite
T26	6	R4	Copepodite
T26	6	R4	Copepodite
T26	6	R5	Copepodite
T26	6	R5	Copepodite
T26	6	R5	Copepodite
T26	6	R5	Copepodite
T26	6	R5	Copepodite
T26	6	R5	Copepodite
T26	6	R5	Copepodite
T26	6	R5	Copepodite
T26	6	R5	Copepodite
T26	6	R5	Copepodite
T26	6	R5	Copepodite
T26	6	R5	Copepodite
T26	6	R5	Copepodite
T26	6	R6	Copepodite
T26	6	R6	Copepodite
T26	6	R6	Copepodite
T26	6	R6	Copepodite
T26	6	R6	Copepodite
T26	6	R6	Copepodite
T26	6	R6	Copepodite
T26	6	R6	Copepodite
T26	6	R6	Copepodite
T26	6	R6	Copepodite
T26	6	R6	Copepodite
T26	6	R6	Copepodite
T26	6	R6	Copepodite
T26	6	R7	Copepodite
T26	6	R7	Copepodite
T26	6	R7	Copepodite
T26	6	R7	Copepodite
T26	6	R7	Copepodite
T26	6	R7	Copepodite
T26	6	R7	Copepodite
T26	6	R7	Copepodite
T26	6	R7	Copepodite
T26	6	R7	Copepodite
T26	6	R7	Copepodite
T26	6	R7	Copepodite
T26	6	R7	Copepodite
T26	6	R7	Copepodite
T26	6	R7	Copepodite
T26	6	R7	Copepodite
T26	6	R7	Copepodite
T26	6	R8	Copepodite
T26	6	R8	Copepodite
T26	6	R8	Copepodite
T26	6	R8	Copepodite
T26	6	R8	Copepodite
T26	6	R8	Copepodite
T26	6	R8	Copepodite
T26	6	R8	Copepodite
T26	6	R8	Copepodite
T26	6	R8	Copepodite
T26	6	R8	Copepodite
T26	6	R8	Copepodite
T26	6	R8	Copepodite
T26	6	R8	Copepodite
T26	6	R8	Copepodite
T26	6	R8	Copepodite
T26	6	R8	Copepodite
T26	6	R9	Copepodite
T26	6	R9	Copepodite
T26	6	R9	Copepodite
T26	6	R9	Copepodite
T26	6	R9	Copepodite
T26	6	R9	Copepodite
T26	6	R9	Copepodite
T26	6	R9	Copepodite
T26	6	R9	Copepodite
T26	6	R9	Copepodite
T26	6	R9	Copepodite
T26	6	R9	Copepodite
T26	6	R9	Copepodite
T26	6	R9	Copepodite
T26	6	R9	Copepodite
T26	6	R9	Copepodite
T26	6	R10	Copepodite
T26	6	R10	Copepodite
T26	6	R10	Copepodite
T26	6	R10	Copepodite
T26	6	R10	Copepodite
T26	6	R10	Copepodite
T26	6	R10	Copepodite
T26	6	R10	Copepodite
T26	6	R10	Copepodite
T26	6	R10	Copepodite
T26	6	R10	Copepodite
T26	6	R10	Copepodite
T26	6	R10	Copepodite
T26	6	R10	Copepodite
T26	6	R10	Copepodite
T26	6	R10	Copepodite
T26	6	R10	Copepodite
T26	6	R10	Copepodite
T26	7	R1	Copepodite
T26	7	R1	Copepodite
T26	7	R1	Copepodite
T26	7	R1	Copepodite
T26	7	R1	Copepodite
T26	7	R1	Copepodite
T26	7	R1	Copepodite
T26	7	R1	Copepodite
T26	7	R1	Adult
T26	7	R1	Adult
T26	7	R1	Adult
T26	7	R1	Adult
T26	7	R2	Copepodite
T26	7	R2	Copepodite
T26	7	R2	Copepodite
T26	7	R2	Copepodite
T26	7	R2	Copepodite
T26	7	R2	Copepodite
T26	7	R2	Copepodite
T26	7	R2	Copepodite
T26	7	R2	Copepodite
T26	7	R2	Copepodite
T26	7	R2	Adult
T26	7	R2	Adult
T26	7	R2	Adult
T26	7	R2	Adult
T26	7	R2	Adult
T26	7	R3	Copepodite
T26	7	R3	Copepodite
T26	7	R3	Copepodite
T26	7	R3	Copepodite
T26	7	R3	Copepodite
T26	7	R3	Copepodite
T26	7	R3	Copepodite
T26	7	R3	Copepodite
T26	7	R3	Copepodite
T26	7	R3	Copepodite
T26	7	R3	Copepodite
T26	7	R3	Copepodite
T26	7	R3	Copepodite
T26	7	R3	Adult
T26	7	R3	Adult
T26	7	R3	Adult
T26	7	R3	Adult
T26	7	R3	Adult
T26	7	R3	Adult
T26	7	R3	Adult
T26	7	R3	Adult
T26	7	R3	Adult
T26	7	R4	Copepodite
T26	7	R4	Copepodite
T26	7	R4	Copepodite
T26	7	R4	Copepodite
T26	7	R4	Copepodite
T26	7	R4	Copepodite
T26	7	R4	Copepodite
T26	7	R4	Copepodite
T26	7	R4	Copepodite
T26	7	R4	Copepodite
T26	7	R4	Copepodite
T26	7	R4	Copepodite
T26	7	R4	Copepodite
T26	7	R4	Copepodite
T26	7	R4	Copepodite
T26	7	R4	Copepodite
T26	7	R4	Copepodite
T26	7	R4	Copepodite
T26	7	R4	Copepodite
T26	7	R4	Copepodite
T26	7	R4	Adult
T26	7	R4	Adult
T26	7	R4	Adult
T26	7	R4	Adult
T26	7	R4	Adult
T26	7	R5	Copepodite
T26	7	R5	Copepodite
T26	7	R5	Copepodite
T26	7	R5	Copepodite
T26	7	R5	Copepodite
T26	7	R5	Copepodite
T26	7	R5	Copepodite
T26	7	R5	Copepodite
T26	7	R5	Copepodite
T26	7	R5	Copepodite
T26	7	R5	Copepodite
T26	7	R5	Copepodite
T26	7	R5	Copepodite
T26	7	R5	Copepodite
T26	7	R5	Copepodite
T26	7	R5	Copepodite
T26	7	R5	Adult
T26	7	R5	Adult
T26	7	R5	Adult
T26	7	R5	Adult
T26	7	R5	Adult
T26	7	R6	Copepodite
T26	7	R6	Copepodite
T26	7	R6	Copepodite
T26	7	R6	Copepodite
T26	7	R6	Copepodite
T26	7	R6	Copepodite
T26	7	R6	Copepodite
T26	7	R6	Copepodite
T26	7	R6	Copepodite
T26	7	R6	Copepodite
T26	7	R6	Copepodite
T26	7	R6	Copepodite
T26	7	R6	Copepodite
T26	7	R6	Copepodite
T26	7	R6	Adult
T26	7	R7	Copepodite
T26	7	R7	Copepodite
T26	7	R7	Copepodite
T26	7	R7	Copepodite
T26	7	R7	Copepodite
T26	7	R7	Copepodite
T26	7	R7	Copepodite
T26	7	R7	Copepodite
T26	7	R7	Copepodite
T26	7	R7	Copepodite
T26	7	R7	Copepodite
T26	7	R7	Copepodite
T26	7	R7	Adult
T26	7	R7	Adult
T26	7	R7	Adult
T26	7	R8	Copepodite
T26	7	R8	Copepodite
T26	7	R8	Copepodite
T26	7	R8	Copepodite
T26	7	R8	Copepodite
T26	7	R8	Copepodite
T26	7	R8	Copepodite
T26	7	R8	Copepodite
T26	7	R8	Copepodite
T26	7	R8	Adult
T26	7	R8	Adult
T26	7	R8	Adult
T26	7	R8	Adult
T26	7	R8	Adult
T26	7	R9	Copepodite
T26	7	R9	Copepodite
T26	7	R9	Copepodite
T26	7	R9	Copepodite
T26	7	R9	Copepodite
T26	7	R9	Adult
T26	7	R9	Adult
T26	7	R10	Copepodite
T26	7	R10	Copepodite
T26	7	R10	Copepodite
T26	7	R10	Copepodite
T26	7	R10	Copepodite
T26	7	R10	Copepodite
T26	7	R10	Copepodite
T26	7	R10	Copepodite
T26	7	R10	Copepodite
T26	7	R10	Copepodite
T26	7	R10	Copepodite
T26	7	R10	Copepodite
T26	7	R10	Copepodite
T26	7	R10	Adult
T26	7	R10	Adult
T26	7	R10	Adult
T26	8	R1	Copepodite
T26	8	R1	Copepodite
T26	8	R1	Copepodite
T26	8	R1	Copepodite
T26	8	R1	Copepodite
T26	8	R1	Adult
T26	8	R1	Adult
T26	8	R1	Adult
T26	8	R1	Adult
T26	8	R1	Adult
T26	8	R1	Adult
T26	8	R1	Adult
T26	8	R1	Adult
T26	8	R1	Adult
T26	8	R1	Adult
T26	8	R2	Copepodite
T26	8	R2	Copepodite
T26	8	R2	Copepodite
T26	8	R2	Copepodite
T26	8	R2	Adult
T26	8	R2	Adult
T26	8	R2	Adult
T26	8	R2	Adult
T26	8	R2	Adult
T26	8	R2	Adult
T26	8	R2	Adult
T26	8	R3	Copepodite
T26	8	R3	Copepodite
T26	8	R3	Copepodite
T26	8	R3	Copepodite
T26	8	R3	Adult
T26	8	R3	Adult
T26	8	R3	Adult
T26	8	R3	Adult
T26	8	R3	Adult
T26	8	R3	Adult
T26	8	R3	Adult
T26	8	R3	Adult
T26	8	R3	Adult
T26	8	R3	Adult
T26	8	R3	Adult
T26	8	R3	Adult
T26	8	R3	Adult
T26	8	R4	Copepodite
T26	8	R4	Copepodite
T26	8	R4	Copepodite
T26	8	R4	Copepodite
T26	8	R4	Adult
T26	8	R4	Adult
T26	8	R4	Adult
T26	8	R4	Adult
T26	8	R4	Adult
T26	8	R5	Copepodite
T26	8	R5	Copepodite
T26	8	R5	Copepodite
T26	8	R5	Adult
T26	8	R5	Adult
T26	8	R5	Adult
T26	8	R5	Adult
T26	8	R5	Adult
T26	8	R5	Adult
T26	8	R5	Adult
T26	8	R5	Adult
T26	8	R5	Adult
T26	8	R5	Adult
T26	8	R6	Copepodite
T26	8	R6	Copepodite
T26	8	R6	Copepodite
T26	8	R6	Copepodite
T26	8	R6	Copepodite
T26	8	R6	Copepodite
T26	8	R6	Adult
T26	8	R6	Adult
T26	8	R6	Adult
T26	8	R6	Adult
T26	8	R6	Adult
T26	8	R6	Adult
T26	8	R6	Adult
T26	8	R7	Copepodite
T26	8	R7	Copepodite
T26	8	R7	Adult
T26	8	R7	Adult
T26	8	R7	Adult
T26	8	R7	Adult
T26	8	R7	Adult
T26	8	R8	Copepodite
T26	8	R8	Copepodite
T26	8	R8	Copepodite
T26	8	R8	Copepodite
T26	8	R8	Copepodite
T26	8	R8	Adult
T26	8	R8	Adult
T26	8	R8	Adult
T26	8	R8	Adult
T26	8	R8	Adult
T26	8	R8	Adult
T26	8	R8	Adult
T26	8	R8	Adult
T26	8	R8	Adult
T26	8	R8	Adult
T26	8	R8	Adult
T26	8	R8	Adult
T26	8	R9	Copepodite
T26	8	R9	Copepodite
T26	8	R9	Copepodite
T26	8	R9	Adult
T26	8	R9	Adult
T26	8	R9	Adult
T26	8	R9	Adult
T26	8	R9	Adult
T26	8	R9	Adult
T26	8	R9	Adult
T26	8	R9	Adult
T26	8	R9	Adult
T26	8	R9	Adult
T26	8	R9	Adult
T26	8	R10	Copepodite
T26	8	R10	Copepodite
T26	8	R10	Copepodite
T26	8	R10	Copepodite
T26	8	R10	Copepodite
T26	8	R10	Adult
T26	8	R10	Adult
T26	8	R10	Adult
T26	8	R10	Adult
T26	8	R10	Adult
T26	8	R10	Adult
T26	8	R10	Adult
T26	8	R10	Adult
T26	8	R10	Adult
T26	8	R10	Adult
T26	8	R10	Adult
T30	2	R11	Nauplii
T30	2	R11	Nauplii
T30	2	R11	Nauplii
T30	2	R11	Nauplii
T30	2	R11	Nauplii
T30	2	R11	Nauplii
T30	2	R11	Nauplii
T30	2	R11	Nauplii
T30	2	R11	Nauplii
T30	2	R11	Nauplii
T30	2	R11	Nauplii
T30	2	R11	Nauplii
T30	2	R11	Nauplii
T30	2	R12	Nauplii
T30	2	R12	Nauplii
T30	2	R12	Nauplii
T30	2	R12	Nauplii
T30	2	R12	Nauplii
T30	2	R12	Nauplii
T30	2	R12	Nauplii
T30	2	R12	Nauplii
T30	2	R12	Nauplii
T30	2	R12	Nauplii
T30	2	R12	Nauplii
T30	2	R12	Nauplii
T30	2	R12	Nauplii
T30	2	R12	Nauplii
T30	2	R12	Nauplii
T30	2	R12	Nauplii
T30	2	R12	Nauplii
T30	2	R12	Nauplii
T30	2	R12	Nauplii
T30	2	R12	Nauplii
T30	2	R12	Nauplii
T30	2	R12	Nauplii
T30	2	R12	Nauplii
T30	2	R12	Nauplii
T30	2	R12	Nauplii
T30	2	R13	Nauplii
T30	2	R13	Nauplii
T30	2	R13	Nauplii
T30	2	R13	Nauplii
T30	2	R13	Nauplii
T30	2	R13	Nauplii
T30	2	R13	Nauplii
T30	2	R13	Nauplii
T30	2	R13	Nauplii
T30	2	R13	Nauplii
T30	2	R13	Nauplii
T30	2	R13	Nauplii
T30	2	R13	Nauplii
T30	2	R13	Nauplii
T30	2	R13	Nauplii
T30	2	R13	Nauplii
T30	2	R13	Nauplii
T30	2	R13	Nauplii
T30	2	R13	Nauplii
T30	2	R13	Nauplii
T30	2	R13	Nauplii
T30	2	R13	Nauplii
T30	2	R14	Nauplii
T30	2	R14	Nauplii
T30	2	R14	Nauplii
T30	2	R14	Nauplii
T30	2	R14	Nauplii
T30	2	R14	Nauplii
T30	2	R14	Nauplii
T30	2	R14	Nauplii
T30	2	R14	Nauplii
T30	2	R14	Nauplii
T30	2	R14	Nauplii
T30	2	R14	Nauplii
T30	2	R14	Nauplii
T30	2	R14	Nauplii
T30	2	R14	Nauplii
T30	2	R14	Nauplii
T30	2	R14	Nauplii
T30	2	R14	Nauplii
T30	2	R14	Nauplii
T30	2	R14	Nauplii
T30	2	R15	Nauplii
T30	2	R15	Nauplii
T30	2	R15	Nauplii
T30	2	R15	Nauplii
T30	2	R15	Nauplii
T30	2	R15	Nauplii
T30	2	R15	Nauplii
T30	2	R15	Nauplii
T30	2	R15	Nauplii
T30	2	R15	Nauplii
T30	2	R15	Nauplii
T30	2	R15	Nauplii
T30	2	R15	Nauplii
T30	2	R15	Nauplii
T30	2	R15	Nauplii
T30	2	R15	Nauplii
T30	2	R15	Nauplii
T30	2	R15	Nauplii
T30	2	R15	Nauplii
T30	2	R15	Nauplii
T30	2	R15	Nauplii
T30	2	R15	Nauplii
T30	2	R16	Nauplii
T30	2	R16	Nauplii
T30	2	R16	Nauplii
T30	2	R16	Nauplii
T30	2	R16	Nauplii
T30	2	R16	Nauplii
T30	2	R17	Nauplii
T30	2	R17	Nauplii
T30	2	R17	Nauplii
T30	2	R17	Nauplii
T30	2	R17	Nauplii
T30	2	R17	Nauplii
T30	2	R17	Nauplii
T30	2	R17	Nauplii
T30	2	R17	Nauplii
T30	2	R17	Nauplii
T30	2	R18	Nauplii
T30	2	R18	Nauplii
T30	2	R18	Nauplii
T30	2	R18	Nauplii
T30	2	R18	Nauplii
T30	2	R18	Nauplii
T30	2	R18	Nauplii
T30	2	R18	Nauplii
T30	2	R18	Nauplii
T30	2	R18	Nauplii
T30	2	R18	Nauplii
T30	2	R19	Nauplii
T30	2	R19	Nauplii
T30	2	R19	Nauplii
T30	2	R19	Nauplii
T30	2	R19	Nauplii
T30	2	R19	Nauplii
T30	2	R19	Nauplii
T30	2	R19	Nauplii
T30	2	R19	Nauplii
T30	2	R19	Nauplii
T30	2	R19	Nauplii
T30	2	R19	Nauplii
T30	2	R20	Nauplii
T30	2	R20	Nauplii
T30	2	R20	Nauplii
T30	2	R20	Nauplii
T30	2	R20	Nauplii
T30	2	R20	Nauplii
T30	2	R20	Nauplii
T30	2	R20	Nauplii
T30	2	R20	Nauplii
T30	2	R20	Nauplii
T30	2	R20	Nauplii
T30	2	R20	Nauplii
T30	2	R20	Nauplii
T30	3	R11	Nauplii
T30	3	R11	Nauplii
T30	3	R11	Nauplii
T30	3	R11	Nauplii
T30	3	R11	Nauplii
T30	3	R11	Nauplii
T30	3	R11	Nauplii
T30	3	R11	Nauplii
T30	3	R11	Nauplii
T30	3	R11	Nauplii
T30	3	R11	Nauplii
T30	3	R11	Nauplii
T30	3	R11	Nauplii
T30	3	R11	Nauplii
T30	3	R11	Nauplii
T30	3	R11	Nauplii
T30	3	R11	Nauplii
T30	3	R11	Nauplii
T30	3	R11	Nauplii
T30	3	R11	Nauplii
T30	3	R11	Nauplii
T30	3	R11	Nauplii
T30	3	R11	Nauplii
T30	3	R12	Nauplii
T30	3	R12	Nauplii
T30	3	R12	Nauplii
T30	3	R12	Nauplii
T30	3	R12	Nauplii
T30	3	R12	Nauplii
T30	3	R12	Nauplii
T30	3	R12	Nauplii
T30	3	R12	Nauplii
T30	3	R12	Nauplii
T30	3	R12	Nauplii
T30	3	R12	Nauplii
T30	3	R12	Nauplii
T30	3	R12	Nauplii
T30	3	R12	Nauplii
T30	3	R13	Nauplii
T30	3	R13	Nauplii
T30	3	R13	Nauplii
T30	3	R13	Nauplii
T30	3	R13	Nauplii
T30	3	R13	Nauplii
T30	3	R13	Nauplii
T30	3	R13	Nauplii
T30	3	R13	Nauplii
T30	3	R13	Nauplii
T30	3	R13	Nauplii
T30	3	R13	Nauplii
T30	3	R13	Nauplii
T30	3	R14	Nauplii
T30	3	R14	Nauplii
T30	3	R14	Nauplii
T30	3	R14	Nauplii
T30	3	R14	Nauplii
T30	3	R14	Nauplii
T30	3	R14	Nauplii
T30	3	R14	Nauplii
T30	3	R14	Nauplii
T30	3	R14	Nauplii
T30	3	R14	Nauplii
T30	3	R14	Nauplii
T30	3	R14	Nauplii
T30	3	R14	Nauplii
T30	3	R14	Nauplii
T30	3	R14	Nauplii
T30	3	R14	Nauplii
T30	3	R14	Nauplii
T30	3	R15	Nauplii
T30	3	R15	Nauplii
T30	3	R15	Nauplii
T30	3	R15	Nauplii
T30	3	R15	Nauplii
T30	3	R15	Nauplii
T30	3	R15	Nauplii
T30	3	R15	Nauplii
T30	3	R15	Nauplii
T30	3	R15	Nauplii
T30	3	R15	Nauplii
T30	3	R15	Nauplii
T30	3	R15	Nauplii
T30	3	R15	Nauplii
T30	3	R15	Nauplii
T30	3	R16	Nauplii
T30	3	R16	Nauplii
T30	3	R16	Nauplii
T30	3	R16	Nauplii
T30	3	R16	Nauplii
T30	3	R16	Nauplii
T30	3	R16	Nauplii
T30	3	R17	Nauplii
T30	3	R17	Nauplii
T30	3	R17	Nauplii
T30	3	R17	Nauplii
T30	3	R17	Nauplii
T30	3	R17	Nauplii
T30	3	R17	Nauplii
T30	3	R17	Nauplii
T30	3	R17	Nauplii
T30	3	R17	Nauplii
T30	3	R17	Nauplii
T30	3	R17	Nauplii
T30	3	R18	Nauplii
T30	3	R18	Nauplii
T30	3	R18	Nauplii
T30	3	R18	Nauplii
T30	3	R18	Nauplii
T30	3	R18	Nauplii
T30	3	R18	Nauplii
T30	3	R18	Nauplii
T30	3	R18	Nauplii
T30	3	R18	Nauplii
T30	3	R18	Nauplii
T30	3	R19	Nauplii
T30	3	R19	Nauplii
T30	3	R19	Nauplii
T30	3	R19	Nauplii
T30	3	R19	Nauplii
T30	3	R19	Nauplii
T30	3	R19	Nauplii
T30	3	R19	Nauplii
T30	3	R19	Nauplii
T30	3	R19	Nauplii
T30	3	R19	Nauplii
T30	3	R19	Nauplii
T30	3	R19	Nauplii
T30	3	R20	Nauplii
T30	3	R20	Nauplii
T30	3	R20	Nauplii
T30	3	R20	Nauplii
T30	3	R20	Nauplii
T30	3	R20	Nauplii
T30	3	R20	Nauplii
T30	3	R20	Nauplii
T30	3	R20	Nauplii
T30	3	R20	Nauplii
T30	3	R20	Nauplii
T30	3	R20	Nauplii
T30	3	R20	Nauplii
T30	3	R20	Nauplii
T30	4	R11	Copepodite
T30	4	R11	Copepodite
T30	4	R11	Copepodite
T30	4	R11	Copepodite
T30	4	R11	Copepodite
T30	4	R11	Copepodite
T30	4	R11	Copepodite
T30	4	R11	Copepodite
T30	4	R11	Copepodite
T30	4	R11	Copepodite
T30	4	R11	Copepodite
T30	4	R11	Copepodite
T30	4	R11	Copepodite
T30	4	R11	Copepodite
T30	4	R12	Nauplii
T30	4	R12	Nauplii
T30	4	R12	Nauplii
T30	4	R12	Nauplii
T30	4	R12	Copepodite
T30	4	R12	Copepodite
T30	4	R12	Copepodite
T30	4	R12	Copepodite
T30	4	R12	Copepodite
T30	4	R12	Copepodite
T30	4	R12	Copepodite
T30	4	R12	Copepodite
T30	4	R12	Copepodite
T30	4	R12	Copepodite
T30	4	R13	Nauplii
T30	4	R13	Nauplii
T30	4	R13	Copepodite
T30	4	R13	Copepodite
T30	4	R13	Copepodite
T30	4	R13	Copepodite
T30	4	R13	Copepodite
T30	4	R13	Copepodite
T30	4	R13	Copepodite
T30	4	R13	Copepodite
T30	4	R13	Copepodite
T30	4	R13	Copepodite
T30	4	R13	Copepodite
T30	4	R13	Copepodite
T30	4	R13	Copepodite
T30	4	R13	Copepodite
T30	4	R13	Copepodite
T30	4	R13	Copepodite
T30	4	R13	Copepodite
T30	4	R13	Copepodite
T30	4	R14	Copepodite
T30	4	R14	Copepodite
T30	4	R14	Copepodite
T30	4	R14	Copepodite
T30	4	R14	Copepodite
T30	4	R14	Copepodite
T30	4	R14	Copepodite
T30	4	R14	Copepodite
T30	4	R14	Copepodite
T30	4	R14	Copepodite
T30	4	R14	Copepodite
T30	4	R14	Copepodite
T30	4	R14	Copepodite
T30	4	R14	Copepodite
T30	4	R14	Copepodite
T30	4	R14	Copepodite
T30	4	R14	Copepodite
T30	4	R15	Copepodite
T30	4	R15	Copepodite
T30	4	R15	Copepodite
T30	4	R15	Copepodite
T30	4	R15	Copepodite
T30	4	R15	Copepodite
T30	4	R15	Copepodite
T30	4	R15	Copepodite
T30	4	R15	Copepodite
T30	4	R15	Copepodite
T30	4	R15	Copepodite
T30	4	R15	Copepodite
T30	4	R15	Copepodite
T30	4	R15	Copepodite
T30	4	R15	Copepodite
T30	4	R15	Copepodite
T30	4	R15	Copepodite
T30	4	R15	Copepodite
T30	4	R15	Copepodite
T30	4	R15	Copepodite
T30	4	R15	Copepodite
T30	4	R15	Copepodite
T30	4	R15	Copepodite
T30	4	R15	Copepodite
T30	4	R15	Copepodite
T30	4	R15	Copepodite
T30	4	R15	Copepodite
T30	4	R15	Copepodite
T30	4	R16	Copepodite
T30	4	R16	Copepodite
T30	4	R16	Copepodite
T30	4	R16	Copepodite
T30	4	R16	Copepodite
T30	4	R16	Copepodite
T30	4	R16	Copepodite
T30	4	R16	Copepodite
T30	4	R16	Copepodite
T30	4	R16	Copepodite
T30	4	R16	Copepodite
T30	4	R16	Copepodite
T30	4	R16	Copepodite
T30	4	R16	Copepodite
T30	4	R16	Copepodite
T30	4	R16	Copepodite
T30	4	R16	Copepodite
T30	4	R16	Copepodite
T30	4	R16	Copepodite
T30	4	R16	Copepodite
T30	4	R17	Copepodite
T30	4	R17	Copepodite
T30	4	R17	Copepodite
T30	4	R17	Copepodite
T30	4	R17	Copepodite
T30	4	R17	Copepodite
T30	4	R17	Copepodite
T30	4	R17	Copepodite
T30	4	R17	Copepodite
T30	4	R17	Copepodite
T30	4	R17	Copepodite
T30	4	R17	Copepodite
T30	4	R17	Copepodite
T30	4	R17	Copepodite
T30	4	R18	Nauplii
T30	4	R18	Nauplii
T30	4	R18	Copepodite
T30	4	R18	Copepodite
T30	4	R18	Copepodite
T30	4	R18	Copepodite
T30	4	R18	Copepodite
T30	4	R18	Copepodite
T30	4	R18	Copepodite
T30	4	R18	Copepodite
T30	4	R18	Copepodite
T30	4	R18	Copepodite
T30	4	R18	Copepodite
T30	4	R19	Nauplii
T30	4	R19	Nauplii
T30	4	R19	Copepodite
T30	4	R19	Copepodite
T30	4	R19	Copepodite
T30	4	R19	Copepodite
T30	4	R19	Copepodite
T30	4	R19	Copepodite
T30	4	R19	Copepodite
T30	4	R19	Copepodite
T30	4	R20	Copepodite
T30	4	R20	Copepodite
T30	4	R20	Copepodite
T30	4	R20	Copepodite
T30	4	R20	Copepodite
T30	4	R20	Copepodite
T30	4	R20	Copepodite
T30	4	R20	Copepodite
T30	4	R20	Copepodite
T30	4	R20	Copepodite
T30	4	R20	Copepodite
T30	4	R20	Copepodite
T30	4	R20	Copepodite
T30	4	R20	Copepodite
T30	4	R20	Copepodite
T30	5	R11	Copepodite
T30	5	R11	Copepodite
T30	5	R11	Copepodite
T30	5	R11	Copepodite
T30	5	R11	Copepodite
T30	5	R11	Adult
T30	5	R11	Adult
T30	5	R11	Adult
T30	5	R11	Adult
T30	5	R11	Adult
T30	5	R11	Adult
T30	5	R11	Adult
T30	5	R11	Adult
T30	5	R11	Adult
T30	5	R11	Adult
T30	5	R12	Copepodite
T30	5	R12	Copepodite
T30	5	R12	Copepodite
T30	5	R12	Copepodite
T30	5	R12	Copepodite
T30	5	R12	Adult
T30	5	R12	Adult
T30	5	R12	Adult
T30	5	R12	Adult
T30	5	R12	Adult
T30	5	R12	Adult
T30	5	R13	Copepodite
T30	5	R13	Copepodite
T30	5	R13	Copepodite
T30	5	R13	Copepodite
T30	5	R13	Copepodite
T30	5	R13	Copepodite
T30	5	R13	Copepodite
T30	5	R13	Copepodite
T30	5	R13	Copepodite
T30	5	R13	Copepodite
T30	5	R13	Copepodite
T30	5	R13	Copepodite
T30	5	R13	Copepodite
T30	5	R13	Copepodite
T30	5	R13	Copepodite
T30	5	R13	Copepodite
T30	5	R13	Copepodite
T30	5	R13	Copepodite
T30	5	R13	Copepodite
T30	5	R13	Adult
T30	5	R13	Adult
T30	5	R13	Adult
T30	5	R13	Adult
T30	5	R13	Adult
T30	5	R13	Adult
T30	5	R14	Copepodite
T30	5	R14	Copepodite
T30	5	R14	Copepodite
T30	5	R14	Copepodite
T30	5	R14	Copepodite
T30	5	R14	Copepodite
T30	5	R14	Copepodite
T30	5	R14	Copepodite
T30	5	R14	Copepodite
T30	5	R14	Copepodite
T30	5	R14	Copepodite
T30	5	R14	Copepodite
T30	5	R14	Copepodite
T30	5	R14	Copepodite
T30	5	R14	Copepodite
T30	5	R14	Adult
T30	5	R14	Adult
T30	5	R14	Adult
T30	5	R14	Adult
T30	5	R14	Adult
T30	5	R15	Copepodite
T30	5	R15	Copepodite
T30	5	R15	Copepodite
T30	5	R15	Copepodite
T30	5	R15	Copepodite
T30	5	R15	Copepodite
T30	5	R15	Copepodite
T30	5	R15	Copepodite
T30	5	R15	Copepodite
T30	5	R15	Copepodite
T30	5	R15	Copepodite
T30	5	R15	Copepodite
T30	5	R15	Copepodite
T30	5	R15	Copepodite
T30	5	R15	Adult
T30	5	R15	Adult
T30	5	R15	Adult
T30	5	R15	Adult
T30	5	R15	Adult
T30	5	R16	Copepodite
T30	5	R16	Copepodite
T30	5	R16	Copepodite
T30	5	R16	Copepodite
T30	5	R16	Copepodite
T30	5	R16	Adult
T30	5	R16	Adult
T30	5	R16	Adult
T30	5	R16	Adult
T30	5	R16	Adult
T30	5	R16	Adult
T30	5	R16	Adult
T30	5	R16	Adult
T30	5	R16	Adult
T30	5	R16	Adult
T30	5	R16	Adult
T30	5	R16	Adult
T30	5	R17	Copepodite
T30	5	R17	Copepodite
T30	5	R17	Copepodite
T30	5	R17	Copepodite
T30	5	R17	Copepodite
T30	5	R17	Copepodite
T30	5	R17	Copepodite
T30	5	R17	Copepodite
T30	5	R17	Adult
T30	5	R17	Adult
T30	5	R17	Adult
T30	5	R18	Copepodite
T30	5	R18	Adult
T30	5	R18	Adult
T30	5	R18	Adult
T30	5	R18	Adult
T30	5	R19	Copepodite
T30	5	R19	Copepodite
T30	5	R19	Copepodite
T30	5	R19	Copepodite
T30	5	R19	Adult
T30	5	R19	Adult
T30	5	R19	Adult
T30	5	R20	Copepodite
T30	5	R20	Copepodite
T30	5	R20	Copepodite
T30	5	R20	Copepodite
T30	5	R20	Copepodite
T30	5	R20	Copepodite
T30	5	R20	Copepodite
T30	5	R20	Copepodite
T30	5	R20	Copepodite
T30	5	R20	Copepodite
T30	5	R20	Copepodite
T30	5	R20	Adult
T30	5	R20	Adult
T30	5	R20	Adult
T30	5	R20	Adult
T30	5	R20	Adult
T30	5	R20	Adult
T30	5	R20	Adult
T30	6	R11	Adult
T30	6	R11	Adult
T30	6	R11	Adult
T30	6	R11	Adult
T30	6	R11	Adult
T30	6	R11	Adult
T30	6	R11	Adult
T30	6	R11	Adult
T30	6	R11	Adult
T30	6	R11	Adult
T30	6	R11	Adult
T30	6	R12	Copepodite
T30	6	R12	Adult
T30	6	R12	Adult
T30	6	R12	Adult
T30	6	R12	Adult
T30	6	R12	Adult
T30	6	R12	Adult
T30	6	R12	Adult
T30	6	R12	Adult
T30	6	R12	Adult
T30	6	R12	Adult
T30	6	R12	Adult
T30	6	R13	Adult
T30	6	R13	Adult
T30	6	R13	Adult
T30	6	R13	Adult
T30	6	R13	Adult
T30	6	R13	Adult
T30	6	R13	Adult
T30	6	R13	Adult
T30	6	R13	Adult
T30	6	R13	Adult
T30	6	R13	Adult
T30	6	R13	Adult
T30	6	R13	Adult
T30	6	R14	Copepodite
T30	6	R14	Copepodite
T30	6	R14	Adult
T30	6	R14	Adult
T30	6	R14	Adult
T30	6	R14	Adult
T30	6	R14	Adult
T30	6	R14	Adult
T30	6	R14	Adult
T30	6	R14	Adult
T30	6	R14	Adult
T30	6	R14	Adult
T30	6	R14	Adult
T30	6	R14	Adult
T30	6	R14	Adult
T30	6	R14	Adult
T30	6	R14	Adult
T30	6	R14	Adult
T30	6	R14	Adult
T30	6	R14	Adult
T30	6	R14	Adult
T30	6	R15	Copepodite
T30	6	R15	Adult
T30	6	R15	Adult
T30	6	R15	Adult
T30	6	R15	Adult
T30	6	R16	Adult
T30	6	R16	Adult
T30	6	R16	Adult
T30	6	R16	Adult
T30	6	R16	Adult
T30	6	R16	Adult
T30	6	R16	Adult
T30	6	R16	Adult
T30	6	R16	Adult
T30	6	R16	Adult
T30	6	R16	Adult
T30	6	R16	Adult
T30	6	R17	Adult
T30	6	R17	Adult
T30	6	R17	Adult
T30	6	R17	Adult
T30	6	R17	Adult
T30	6	R17	Adult
T30	6	R17	Adult
T30	6	R17	Adult
T30	6	R17	Adult
T30	6	R17	Adult
T30	6	R17	Adult
T30	6	R18	Adult
T30	6	R18	Adult
T30	6	R18	Adult
T30	6	R18	Adult
T30	6	R18	Adult
T30	6	R18	Adult
T30	6	R18	Adult
T30	6	R18	Adult
T30	6	R18	Adult
T30	6	R18	Adult
T30	6	R18	Adult
T30	6	R18	Adult
T30	6	R18	Adult
T30	6	R19	Adult
T30	6	R19	Adult
T30	6	R19	Adult
T30	6	R19	Adult
T30	6	R19	Adult
T30	6	R20	Adult
T30	6	R20	Adult
T30	6	R20	Adult
T30	6	R20	Adult
T30	6	R20	Adult
T30	7	R11	Adult
T30	7	R11	Adult
T30	7	R11	Adult
T30	7	R11	Adult
T30	7	R11	Adult
T30	7	R11	Adult
T30	7	R11	Adult
T30	7	R11	Adult
T30	7	R11	Adult
T30	7	R12	Adult
T30	7	R12	Adult
T30	7	R12	Adult
T30	7	R12	Adult
T30	7	R12	Adult
T30	7	R12	Adult
T30	7	R12	Adult
T30	7	R12	Adult
T30	7	R12	Adult
T30	7	R12	Adult
T30	7	R13	Adult
T30	7	R13	Adult
T30	7	R13	Adult
T30	7	R13	Adult
T30	7	R13	Adult
T30	7	R13	Adult
T30	7	R13	Adult
T30	7	R13	Adult
T30	7	R13	Adult
T30	7	R13	Adult
T30	7	R14	Adult
T30	7	R14	Adult
T30	7	R14	Adult
T30	7	R14	Adult
T30	7	R14	Adult
T30	7	R14	Adult
T30	7	R14	Adult
T30	7	R14	Adult
T30	7	R14	Adult
T30	7	R14	Adult
T30	7	R14	Adult
T30	7	R14	Adult
T30	7	R15	Adult
T30	7	R15	Adult
T30	7	R15	Adult
T30	7	R15	Adult
T30	7	R15	Adult
T30	7	R15	Adult
T30	7	R15	Adult
T30	7	R15	Adult
T30	7	R15	Adult
T30	7	R16	Adult
T30	7	R16	Adult
T30	7	R16	Adult
T30	7	R16	Adult
T30	7	R16	Adult
T30	7	R16	Adult
T30	7	R16	Adult
T30	7	R16	Adult
T30	7	R16	Adult
T30	7	R17	Adult
T30	7	R17	Adult
T30	7	R17	Adult
T30	7	R17	Adult
T30	7	R17	Adult
T30	7	R17	Adult
T30	7	R17	Adult
T30	7	R17	Adult
T30	7	R17	Adult
T30	7	R17	Adult
T30	7	R18	Adult
T30	7	R18	Adult
T30	7	R18	Adult
T30	7	R18	Adult
T30	7	R18	Adult
T30	7	R18	Adult
T30	7	R18	Adult
T30	7	R18	Adult
T30	7	R18	Adult
T30	7	R19	Adult
T30	7	R19	Adult
T30	7	R19	Adult
T30	7	R19	Adult
T30	7	R19	Adult
T30	7	R19	Adult
T30	7	R19	Adult
T30	7	R19	Adult
T30	7	R19	Adult
T30	7	R19	Adult
T30	7	R20	Adult
T30	7	R20	Adult
T30	7	R20	Adult
T30	7	R20	Adult
T30	7	R20	Adult
T30	7	R20	Adult
T30	7	R20	Adult
T30	7	R20	Adult
T30	7	R20	Adult
T34	2	R21	Nauplii
T34	2	R21	Nauplii
T34	2	R21	Nauplii
T34	2	R21	Nauplii
T34	2	R21	Nauplii
T34	2	R21	Nauplii
T34	2	R21	Nauplii
T34	2	R21	Nauplii
T34	2	R21	Nauplii
T34	2	R21	Nauplii
T34	2	R21	Nauplii
T34	2	R21	Nauplii
T34	2	R21	Nauplii
T34	2	R21	Nauplii
T34	2	R21	Nauplii
T34	2	R21	Nauplii
T34	2	R21	Nauplii
T34	2	R21	Nauplii
T34	2	R21	Nauplii
T34	2	R21	Nauplii
T34	2	R21	Nauplii
T34	2	R21	Nauplii
T34	2	R22	Nauplii
T34	2	R22	Nauplii
T34	2	R22	Nauplii
T34	2	R22	Nauplii
T34	2	R22	Nauplii
T34	2	R22	Nauplii
T34	2	R22	Nauplii
T34	2	R22	Nauplii
T34	2	R22	Nauplii
T34	2	R22	Nauplii
T34	2	R22	Nauplii
T34	2	R22	Nauplii
T34	2	R22	Nauplii
T34	2	R22	Nauplii
T34	2	R22	Nauplii
T34	2	R22	Nauplii
T34	2	R22	Nauplii
T34	2	R22	Nauplii
T34	2	R23	Nauplii
T34	2	R23	Nauplii
T34	2	R23	Nauplii
T34	2	R23	Nauplii
T34	2	R23	Nauplii
T34	2	R23	Nauplii
T34	2	R23	Nauplii
T34	2	R24	Nauplii
T34	2	R24	Nauplii
T34	2	R24	Nauplii
T34	2	R24	Nauplii
T34	2	R24	Nauplii
T34	2	R24	Nauplii
T34	2	R24	Nauplii
T34	2	R25	Nauplii
T34	2	R25	Nauplii
T34	2	R25	Nauplii
T34	2	R25	Nauplii
T34	2	R25	Nauplii
T34	2	R25	Nauplii
T34	2	R25	Nauplii
T34	2	R25	Nauplii
T34	2	R25	Nauplii
T34	2	R25	Nauplii
T34	2	R25	Nauplii
T34	2	R25	Nauplii
T34	2	R25	Nauplii
T34	2	R25	Nauplii
T34	2	R26	Nauplii
T34	2	R26	Nauplii
T34	2	R26	Nauplii
T34	2	R26	Nauplii
T34	2	R26	Nauplii
T34	2	R26	Nauplii
T34	2	R26	Nauplii
[truncated: 844 more rows]

## Sheet: metadata
Temperature: three temperature treatments including T26, T30 and T34
Day: Time counted from the hatching day of copepod (from day 2 to day 8)
replication: replications (10) - cups for each temperature coded as R1-R10 for T26; R11-R20 for T30 and R21-R30 for T34
Stage: different developmental stages of copepod including Nauplii, Copepodites and Adults
