# Supplementary material for: Extreme Temperatures Reduce Copepod Performance and Change the Relative Abundance of Internal Microbiota
Source: Ecol Evol. 2024 Oct 11;14(10):e70408. doi: 10.1002/ece3.70408 (PMC11470155; doi:10.1002/ece3.70408)
Supplement: Supplementary file 1 — Data S1. [file ECE3-14-e70408-s001.zip › Prob.xlsx]

## Sheet: Prob
Temperature	Day	Prob	Stages
26ºC	1	1.00E+00	Nauplii
26ºC	2	9.94E-01	Nauplii
26ºC	3	9.21E-01	Nauplii
26ºC	4	4.65E-01	Nauplii
26ºC	5	6.12E-02	Nauplii
26ºC	6	4.87E-03	Nauplii
26ºC	7	3.67E-04	Nauplii
30ºC	1	1.00E+00	Nauplii
30ºC	2	1.00E+00	Nauplii
30ºC	3	9.79E-01	Nauplii
30ºC	4	7.53E-02	Nauplii
30ºC	5	1.43E-04	Nauplii
30ºC	6	2.50E-07	Nauplii
30ºC	7	4.38E-10	Nauplii
34ºC	1	9.99E-01	Nauplii
34ºC	2	9.73E-01	Nauplii
34ºC	3	4.68E-01	Nauplii
34ºC	4	2.07E-02	Nauplii
34ºC	5	5.10E-04	Nauplii
34ºC	6	1.23E-05	Nauplii
34ºC	7	2.96E-07	Copepodite
26ºC	1	4.84E-04	Copepodite
26ºC	2	6.42E-03	Copepodite
26ºC	3	7.94E-02	Copepodite
26ºC	4	5.35E-01	Copepodite
26ºC	5	9.37E-01	Copepodite
26ºC	6	9.77E-01	Copepodite
26ºC	7	8.06E-01	Copepodite
30ºC	1	6.59E-08	Copepodite
30ºC	2	3.77E-05	Copepodite
30ºC	3	2.10E-02	Copepodite
30ºC	4	9.24E-01	Copepodite
30ºC	5	6.17E-01	Copepodite
30ºC	6	2.82E-03	Copepodite
30ºC	7	4.95E-06	Copepodite
34ºC	1	6.60E-04	Copepodite
34ºC	2	2.67E-02	Copepodite
34ºC	3	5.32E-01	Copepodite
34ºC	4	9.75E-01	Copepodite
34ºC	5	8.52E-01	Copepodite
34ºC	6	1.22E-01	Copepodite
34ºC	7	3.34E-03	Copepodite
26ºC	1	4.28E-08	Adult
26ºC	2	5.71E-07	Adult
26ºC	3	7.62E-06	Adult
26ºC	4	1.02E-04	Adult
26ºC	5	1.35E-03	Adult
26ºC	6	1.77E-02	Adult
26ºC	7	1.94E-01	Adult
30ºC	1	5.83E-12	Adult
30ºC	2	3.33E-09	Adult
30ºC	3	1.90E-06	Adult
30ºC	4	1.08E-03	Adult
30ºC	5	3.82E-01	Adult
30ºC	6	9.97E-01	Adult
30ºC	7	1.00E+00	Adult
34ºC	1	5.84E-08	Adult
34ºC	2	2.42E-06	Adult
34ºC	3	1.01E-04	Adult
34ºC	4	4.16E-03	Adult
34ºC	5	1.48E-01	Adult
34ºC	6	8.78E-01	Adult
34ºC	7	9.97E-01	Adult

## Sheet: metadata
Temperature: 3 Temperature treatments including 26ºC, 30ºC and 34ºC
Day: time counted from the hatching day
Prob: probabilities of the presence of each stage at each developmental time (day) predicted from the ordinal logistic regression model
Stages: developmental stages of copepod including Nauplii, Copepodites and Adults
