# Supplementary material for: Extreme Temperatures Reduce Copepod Performance and Change the Relative Abundance of Internal Microbiota
Source: Ecol Evol. 2024 Oct 11;14(10):e70408. doi: 10.1002/ece3.70408 (PMC11470155; doi:10.1002/ece3.70408)
Supplement: Supplementary file 1 — Data S1. [file ECE3-14-e70408-s001.zip › Survival.xlsx]

## Sheet: Survival
Temp	survival
T26	0.83
T26	0.86
T26	0.74
T26	0.94
T30	0.86
T30	0.92
T30	0.71
T30	0.81
T34	0.32
T34	0.36
T34	0.45
T34	0.32

## Sheet: metadata
Temp: three temperature treaments including T26, T30 and T34
Survival: ratio between total number of alive C5 or adults to number of nauplii stocked initially
