# Supplementary material for: Extreme Temperatures Reduce Copepod Performance and Change the Relative Abundance of Internal Microbiota
Source: Ecol Evol. 2024 Oct 11;14(10):e70408. doi: 10.1002/ece3.70408 (PMC11470155; doi:10.1002/ece3.70408)
Supplement: Supplementary file 1 — Data S1. [file ECE3-14-e70408-s001.zip › Vu et al. Supplement S3 Emmeans-tables.xlsx]

## Sheet: body size
$emmeans
stages=N1:	Temp	emmean	SE	df	lower.CL	upper.CL				N1	N2	N3	N4	N5	N6	C1	C2	C3	C4	C5-female	C5-male	Female	Male
	T26	51.5	9.36	1116	33.18	69.9			T26	51.5	108.4	162.6	235	289.5	351.9	432.3	503.9	608.3	715.2	910.5	777.1	1073.1	855.6
	T30	29.2	10.3	1116	8.98	49.4			T30	29.2	110	174.9	229.4	305.3	339	435.8	528	600.5	680.5	1042.2	837	1139.5	1015.2
	T34	37.8	9.57	1116	19.06	56.6			T34	37.8	89.7	166.7	220.8	310.4	347.5	433.5	511	587.5	734.6	949.7	856.5	1099.3	930.9
stages=N2:	Temp	emmean	SE	df	lower.CL	upper.CL
	T26	108.4	9.16	1116	90.44	126.4
	T30	110	9.57	1116	91.22	128.8
	T34	89.7	8.48	1116	73.01	106.3
stages=N3:	Temp	emmean	SE	df	lower.CL	upper.CL
	T26	162.6	9.57	1116	143.79	181.3
	T30	174.9	10.58	1116	154.18	195.7
	T34	166.7	10.89	1116	145.37	188.1
stages=N4:	Temp	emmean	SE	df	lower.CL	upper.CL
	T26	235	9.16	1116	217	253
	T30	229.4	9.36	1116	211.05	247.8
	T34	220.8	9.57	1116	202.04	239.6
	=	N5:
stages=N5:	Temp	emmean	SE	df	lower.CL	upper.CL
	T26	289.5	9.36	1116	271.18	307.9
	T30	305.3	10.3	1116	285.13	325.6
	T34	310.4	9.8	1116	291.21	329.7
stages=N6:	Temp	emmean	SE	df	lower.CL	upper.CL
	T26	351.9	10.04	1116	332.15	371.5
	T30	339	9.8	1116	319.83	358.3
	T34	347.5	9.8	1116	328.25	366.7
stages=C1:
	Temp	emmean	SE	df	lower.CL	upper.CL
	T26	432.3	9.16	1116	414.35	450.3
	T30	435.8	9.36	1116	417.39	454.1
	T34	433.5	7.38	1116	419.02	448
stages=C2:
	Temp	emmean	SE	df	lower.CL	upper.CL
	T26	503.9	8.98	1116	486.24	521.5
	T30	528	9.57	1116	509.22	546.8
	T34	511	7.94	1116	495.41	526.6
stages=C3
	Temp	emmean	SE	df	lower.CL	upper.CL
	T26	608.3	8.8	1116	590.99	625.5
	T30	600.5	8.8	1116	583.24	617.8
	T34	587.5	7.28	1116	573.24	601.8
stages=C4:
	Temp	emmean	SE	df	lower.CL	upper.CL
	T26	715.2	8.48	1116	698.59	731.9
	T30	680.5	8.2	1116	664.42	696.6
	T34	734.6	7.1	1116	720.71	748.6
stages=C5-female:
	Temp	emmean	SE	df	lower.CL	upper.CL
	T26	910.5	6.23	1116	898.33	922.8
	T30	1042.2	7.19	1116	1028.11	1056.3
	T34	949.7	8.34	1116	933.37	966.1
stages=C5-male:
	Temp	emmean	SE	df	lower.CL	upper.CL
	T26	777.1	6.05	1116	765.19	788.9
	T30	837	7.7	1116	821.85	852.1
	T34	856.5	7.94	1116	840.93	872.1
stages=Female:
	Temp	emmean	SE	df	lower.CL	upper.CL
	T26	1073.1	7.19	1116	1058.97	1087.2
	T30	1139.5	7.48	1116	1124.85	1154.2
	T34	1099.3	11.22	1116	1077.29	1121.3
stages=Male:
	Temp	emmean	SE	df	lower.CL	upper.CL
	T26	855.6	7.01	1116	841.82	869.3
	T30	1015.2	7.48	1116	1000.47	1029.8
	T34	930.9	14.96	1116	901.58	960.3
Results are given on the rank (not the response) scale.
Confidence level used: 0.95
$contrasts
stages=N1:
	contrast	estimate	SE	df	t.ratio	p.value
	T26-T30	22.36	13.92	1116	1.607	0.2433
	T26-T34	13.7	13.39	1116	1.023	0.5622
	T30-T34	-8.66	14.06	1116	-0.616	0.8116
stages=N2:
	contrast	estimate	SE	df	t.ratio	p.value
	T26-T30	-1.58	13.25	1116	-0.119	0.9922
	T26-T34	18.76	12.49	1116	1.502	0.2904
	T30-T34	20.34	12.79	1116	1.59	0.2503
stages=N3:
	contrast	estimate	SE	df	t.ratio	p.value
	T26-T30	-12.38	14.27	1116	-0.867	0.661
	T26-T34	-4.17	14.5	1116	-0.287	0.9555
	T30-T34	8.21	15.18	1116	0.541	0.8513
stages=N4:
	contrast	estimate	SE	df	t.ratio	p.value
	T26-T30	5.57	13.1	1116	0.425	0.9053
	T26-T34	14.16	13.25	1116	1.069	0.5338
	T30-T34	8.59	13.39	1116	0.642	0.7969
stages=N5:
	contrast	estimate	SE	df	t.ratio	p.value
	T26-T30	-15.8	13.92	1116	-1.135	0.4926
	T26-T34	-20.89	13.55	1116	-1.541	0.272
	T30-T34	-5.09	14.21	1116	-0.358	0.9319
stages=N6:
	contrast	estimate	SE	df	t.ratio	p.value
	T26-T30	12.8	14.03	1116	0.913	0.6324
	T26-T34	4.37	14.03	1116	0.312	0.9478
	T30-T34	-8.43	13.85	1116	-0.608	0.8156
stages=C1:
	contrast	estimate	SE	df	t.ratio	p.value
	T26-T30	-3.43	13.1	1116	-0.262	0.963
	T26-T34	-1.17	11.77	1116	-0.099	0.9946
	T30-T34	2.26	11.92	1116	0.19	0.9804
stages=C2:
	contrast	estimate	SE	df	t.ratio	p.value
	T26-T30	-24.14	13.12	1116	-1.839	0.1573
	T26-T34	-7.12	11.98	1116	-0.595	0.8231
	T30-T34	17.02	12.43	1116	1.369	0.3579
stages=C3:
	contrast	estimate	SE	df	t.ratio	p.value
	T26-T30	7.75	12.45	1116	0.622	0.8079
	T26-T34	20.74	11.43	1116	1.815	0.165
	T30-T34	12.99	11.43	1116	1.137	0.4914
stages=C4:
	contrast	estimate	SE	df	t.ratio	p.value
	T26-T30	34.73	11.8	1116	2.944	0.0093
	T26-T34	-19.41	11.06	1116	-1.754	0.1857
	T30-T34	-54.14	10.84	1116	-4.993	<.0001
stages=C5-female:
	contrast	estimate	SE	df	t.ratio	p.value
	T26-T30	-131.67	9.51	1116	-13.846	<.0001
	T26-T34	-39.18	10.4	1116	-3.765	0.0005
	T30-T34	92.49	11.01	1116	8.402	<.0001
stages=C5-male:
	contrast	estimate	SE	df	t.ratio	p.value
	T26-T30	-59.89	9.79	1116	-6.115	<.0001
	T26-T34	-79.44	9.98	1116	-7.958	<.0001
	T30-T34	-19.54	11.06	1116	-1.768	0.1811
stages=Female:
	contrast	estimate	SE	df	t.ratio	p.value
	T26-T30	-66.45	10.38	1116	-6.404	<.0001
	T26-T34	-26.24	13.33	1116	-1.968	0.1206
	T30-T34	40.22	13.49	1116	2.981	0.0082
stages=Male:
	contrast	estimate	SE	df	t.ratio	p.value
	T26-T30	-159.58	10.25	1116	-15.563	<.0001
	T26-T34	-75.37	16.53	1116	-4.561	<.0001
	T30-T34	84.21	16.73	1116	5.033	<.0001
Note: contrasts are still on the rank scale
P value adjustment: tukey method for comparing a family of 3 estimates

## Sheet: fecundity
$emmeans
	Temp	emmean	SE	df	lower.CL	upper.CL
	T26	5.47	0.159	23	5.14	5.8
	T30	6.06	0.158	21	5.73	6.38
	T34	4.79	0.162	21	4.45	5.13
Degrees-of-freedom method: containment
Results are given on the log (not the response) scale.
Confidence level used: 0.95
contrast		estimate	SE	df	t.ratio	p.value
	T26-T30	-0.582	0.225	21	-2.59	0.0433
	T26-T34	0.682	0.227	21	2.999	0.018
	T30-T34	1.264	0.227	21	5.578	<.0001
Degrees-of-freedom method: containment
Results are given on the log (not the response) scale.
P value adjustment: tukey method for comparing a family of 3 estimates

## Sheet: sex ratio
$emmeans
	Temp	emmean	SE	df	asymp.LCL	asymp.UCL
	T26	-0.0539	0.181	Inf	-0.408	0.3
	T30	-0.9817	0.2	Inf	-1.375	-0.589
	T34	-0.6344	0.209	Inf	-1.043	-0.226
Results are given on the logit (not the response) scale.
Confidence level used: 0.95
	contrast	estimate	SE	df	z.ratio	p.value
	T26-T30	0.928	0.27	Inf	3.439	0.0017
	T26-T34	0.581	0.276	Inf	2.104	0.089
	T30-T34	-0.347	0.289	Inf	-1.2	0.4529

## Sheet: Hatching success
$emmeans
Time=24h
	Temperature	emmean	SE	df	asymp.LCL	asymp.UCL
	T26	-0.15	0.156	Inf	-0.456	0.157
	T30	2.16	0.335	Inf	1.503	2.818
	T34	2.28	0.274	Inf	1.738	2.813
Time=48h
	Temperature	emmean	SE	df	asymp.LCL	asymp.UCL
	T26	1.17	0.18	Inf	0.813	1.518
	T30	3.48	0.372	Inf	2.746	4.206
	T34	3.59	0.319	Inf	2.966	4.216
Results are given on the logit (not the response) scale.
Confidence level used: 0.95
$contrasts
Time=24h
	contrast	estimate	SE	df	z.ratio	p.value
	T26-T30	-2.31	0.356	Inf	-6.489	<.0001
	T26-T34	-2.425	0.299	Inf	-8.101	<.0001
	T30-T34	-0.115	0.427	Inf	-0.269	0.9608
Time=48h
	contrast	estimate	SE	df	z.ratio	p.value
	T26-T30	-2.31	0.356	Inf	-6.489	<.0001
	T26-T34	-2.425	0.299	Inf	-8.101	<.0001
	T30-T34	-0.115	0.427	Inf	-0.269	0.9608
Results are given on the log odds ratio (not the response) scale.
P value adjustment: tukey method for comparing a family of 3 estimates
$emmeans
Temperature=T26:
	Time	emmean	SE	df	asymp.LCL	asymp.UCL
	24h	-0.15	0.156	Inf	-0.456	0.157
	48h	1.17	0.18	Inf	0.813	1.518
Temperature=T30:	=	T30:
	Time	emmean	SE	df	asymp.LCL	asymp.UCL
	24h	2.16	0.335	Inf	1.503	2.818
	48h	3.48	0.372	Inf	2.746	4.206
Temperature=T34:	=	T34:
	Time	emmean	SE	df	asymp.LCL	asymp.UCL
	24h	2.28	0.274	Inf	1.738	2.813
	48h	3.59	0.319	Inf	2.966	4.216
Results are given on the logit (not the response) scale.
Confidence level used: 0.95
$contrasts
Temperature=T26:
	contrast	estimate	SE	df	z.ratio	p.value
	24h-48h	-1.32	0.224	Inf	-5.862	<.0001
Temperature=T30:
	contrast	estimate	SE	df	z.ratio	p.value
	24h-48h	-1.32	0.224	Inf	-5.862	<.0001
Temperature=T34:
	contrast	estimate	SE	df	z.ratio	p.value
	24h-48h	-1.32	0.224	Inf	-5.862	<.0001
Results are given on the log odds ratio (not the response) scale.

## Sheet: Survival rate
$emmeans
	Temp	emmean	SE	df	asymp.LCL	asymp.UCL
	T26	1.677	0.277	Inf	1.134	2.22
	T30	1.551	0.266	Inf	1.03	2.072
	T34	-0.565	0.21	Inf	-0.976	-0.153
Results are given on the logit (not the response) scale.
Confidence level used: 0.95
$contrasts
	contrast	estimate	SE	df	z.ratio	p.value
	T26-T30	0.126	0.384	Inf	0.329	0.9421
	T26-T34	2.241	0.348	Inf	6.443	<.0001
	T30-T34	2.115	0.339	Inf	6.243	<.0001
Results are given on the log odds ratio (not the response) scale.
P value adjustment: tukey method for comparing a family of 3 estimates
