# Supplementary material for: Extreme Temperatures Reduce Copepod Performance and Change the Relative Abundance of Internal Microbiota
Source: Ecol Evol. 2024 Oct 11;14(10):e70408. doi: 10.1002/ece3.70408 (PMC11470155; doi:10.1002/ece3.70408)
Supplement: Supplementary file 1 — Data S1. [file ECE3-14-e70408-s001.zip › Vu et al. Supplement S5-2 Script for data analysis.R]

# R script for submission

# Load packages
library(tidyverse)    
library("ordinal")
library("MASS")
library("car")
library("dplyr")
library("ggplot2")
library("tidyr")
library("Rmisc")
library("emmeans")
library("wesanderson") #mannual colour
library("ggpubr")

## 1.Developmental duration
### Import data
copepodtime.df<- read.csv("Ordinal.csv", sep=",",header = TRUE)
copepodtime.df$Stage<-factor(copepodtime.df$Stage, order=TRUE, levels=c("Nauplii", "Copepodite", "Adult"))
copepodtime.df$Temperature<-factor(copepodtime.df$Temperature, order=TRUE, levels=c("T26","T30","T34"))
copepodtime.df$Day<-as.numeric(copepodtime.df$Day)
View(copepodtime.df)

###Data analysis

fm2 <- clm(Stage ~ Temperature+Day, data=copepodtime.df,Hess=TRUE)
null.clm
summary(fm2)
nagelkerke(fit=fm2) #Pseudo R squared>0.7


## calculate and store p values
p <- pnorm(abs(ctable[, "t value"]), lower.tail = FALSE) * 2

## combined table
(ctable <- cbind(ctable, "p value" = p))
(ci <- confint(fm2))
exp(coef(fm2))
## OR and CI
View(exp(cbind(OR = coef(fm2), ci)))

###Prediction probabilities of abundance of each stage with time at different temperature treatments
Temperature<-rep(c("T26","T30","T34"),each=7)
Day<-rep(1:7,each=1)
setup1a<-data.frame(Temperature,Day)
setup1a[,c("pred.probs")]<-predict(fm2,newdata=setup1a,type="prob")
View(setup1a)

#Developmental duration
library("Rmisc")

#Median development time
View(aggregate(Day~ Temperature*Stage,
          data =copepodtime.df,
          median
))
library(RVAideMemoire)

mood.medtest(Day~ Stage,
             data  = copepodtime.df,
             exact = FALSE)
#pairwiseMedianMatrix function
library(rcompanion)
library(multcompView)

#subseting data
Nauplii.df <- copepodtime.df[ which(copepodtime.df$Stage=='Nauplii'), ]
Copepodite.df<-copepodtime.df[ which(copepodtime.df$Stage=='Copepodite'), ]
Adult.df<-copepodtime.df[ which(copepodtime.df$Stage=='Adult'), ]

#pairwise Mood's median test

M1 = pairwiseMedianMatrix(Day~ Temperature,
                           data   = Nauplii.df,
                           exact  = NULL,
                           method = "fdr")$Adjusted
M1 
multcompLetters(M1,
                compare="<",
                threshold=0.05,
                Letters=letters) 

M2 = pairwiseMedianMatrix(Day~ Temperature,
                          data   = Copepodite.df,
                          exact  = NULL,
                          method = "fdr")$Adjusted
M2 
multcompLetters(M2,
                compare="<",
                threshold=0.05,
                Letters=letters)

M3 = pairwiseMedianMatrix(Day~ Temperature,
                          data   = Adult.df,
                          exact  = NULL,
                          method = "fdr")$Adjusted
M3 
multcompLetters(M3,
                compare="<",
                threshold=0.05,
                Letters=letters)

### Order groups by median

copetime.lm<-lm(Day~Stage*Temperature,contrasts = list(
  Temperature = 'contr.sum',
  Stage = 'contr.sum'
), data=copepodtime.df)
anova(copetime.lm)
summary(copetime.lm) #R-squared:  0.8011; p<2.2e-16
#Tukey HSD post hoc test

emtime <- emmeans(copetime.lm, ~ Temperature|Stage)
contrast(emtime, "pairwise", adjust = "Tukey")
print(emtime)

Tempemmean<-emmeans(copetime.lm, ~ Stage|Temperature)
contrast(Tempemmean, "pairwise", adjust = "Tukey")

##2. Copepod growth
###Import the data from a tab delimited ascii file
copepodGR.df<- read.csv("copepodsize.csv", sep=",",header = TRUE) #1158 observations
head(copepodGR.df)
View(copepodGR.df)

#Data analysis
growth.lm<-lm(rank(Length)~Temp*stages,   contrasts = list(
  Temp = 'contr.sum',
  stages = 'contr.sum'
), data=copepodGR.df)
summary(growth.lm)
  plot(growth.lm)
#Pair-wise comparisons: # Comparison among temperatures within each level of developmental stage
emmeans(growth.lm, pairwise ~ Temp|stages)

em_out_category <- emmeans(growth.lm,  ~ Temp|stages) 
#From C4, to C5 (C5-female and C5-male) to adults (female and male), 
#Length of copepods among temperatures are significant different ((i.e., the ANOVA F-test, p<0.0001)

##Check for model assumption

par(mfrow=c(2,2))
plot(growth.rnk) #Q-Q plot and residuals vs Fitted

##3. Survival rate
###Importing data
survival.df<- read.csv("Survival.csv", sep=",",header = TRUE)
head(survival.df)
str(survival.df)

###Data analysis
Survival.glm<-glm(survival~Temp, family=quasibinomial, data=survival.df)
anova(Survival.glm, test='Chi')
summary(Survival.glm)

#calculate R-square
with(summary(Survival.glm), 1 - deviance/null.deviance) #0.88

#pairwise comparision
emsurvival <- emmeans(Survival.glm, "Temp")
contrast(emsurvival, "pairwise", adjust = "Tukey")

##4.Sex ratio
### Importing data
sexratio.df<- read.csv("male female.csv", sep=",",header = TRUE)
View(sexratio.df)
str(sexratio.df)
###Data analysis
Sex.glm<-glm(cbind(female,male)~Temp, family=quasibinomial, data=sexratio.df)
#measured variable comes first (i.g.female)
anova(Sex.glm, test='Chi')
summary(Sex.glm)

#calculate R-square
with(summary(Sex.glm), 1 - deviance/null.deviance) #0.5

#post hoc
emsex <- emmeans(Sex.glm, "Temp")
contrast(emsex, "pairwise", adjust = "Tukey")

## 5. Fecundity
###Import data
fecundity2.df<- read.csv("Fecundity.csv", sep=",",header = TRUE)
head(fecundity2.df)
str(fecundity2.df)

###Data analysis
#glm
fit1.glmm0 <- glmmPQL(Eggs~Temp*Day,
                      random=~+1|Rep, family=quasipoisson, data=fecundity2.df)
Anova(fit1.glmm0, test='Chi')
summary(fit1.glmm0)
#calculate R-square
library(r2glmm)
r2beta(fit1.glmm0, method='sgv')


#Testing overdispersion
E10 <- resid(fit1.glmm0, type = "pearson")
N  <- nrow(fecundity2.df)
p  <- length(coef(fit1.glmm0))  
p
sum(E10^2) / (N - p) #[1] 0.9387632: Good model. 

library("emmeans")
em <- emmeans(fit1.glmm0, "Temp")
contrast(em, "pairwise", adjust = "Tukey")

## 6. Hatching success (nauplii/eggs)
###Importing data
hatching.df<- read.csv("Hatching success.csv", sep=",",header = TRUE)
head(hatching.df)
str(hatching.df)
###Data analysis
hatching.glm<-glm(Hatching~Temperature*Time, family=quasibinomial, data=hatching.df)

anova(hatching.glm, test='Chi')
summary(hatching.glm)
#calculate R-square
with(summary(hatching.glm), 1 - deviance/null.deviance) #0.77

emmeans(hatching.glm, pairwise~Temperature|Time, adjust="tukey")
emmeans(hatching.glm, pairwise~Time|Temperature, adjust="tukey")
